# Supplementary material for: Rare diseases in children—Knowledge, experiences and challenges faced by pediatricians in Tanzania
Source: PLOS Glob Public Health. 2026 May 13;6(5):e0006435. doi: 10.1371/journal.pgph.0006435 (PMC13170965; doi:10.1371/journal.pgph.0006435)
Supplement: S1 Data — (CSV) [file pgph.0006435.s001.csv]

Timestamp	Email address	1. Gender	2. Age	3. In which country were you awarded your undergraduate medical degree?	4. In which year were you awarded your undergraduate medical degree?	5. In which country were you awarded your MMed Paediatrics and Child Health or equivalent?	years of experience	6. In which year were you awarded your MMed or equivalent	7. In which City/Town/Village do you currently practice?	8. What best describes your practice?	9. What category best describes your current practice?	If Other, Please specify:	10. How many new patients do you see in your practice in an average week?	11. What proportion of the general Tanzanian child population do you believe is affected by rare diseases?	12. Have you ever looked after a child with a diagnosed/ undiagnosed rare disease or condition?	13.In your practice as a specialist/ consultant please estimate how many of your patients have had a diagnosed rare disease/condition?	14. What types of rare conditions have you been involved in managing your practice?	Metabolic/ Genetic	Infectious	Respiratory	Connective tissue	Dermatological	Gastrointestinal	Musculoskeletal	Hematological	Cancer	Rheumatic	Cardiac	Immunological	Renal	Neurological	Endocrine	If Other, Please specify	15. In your practice have you ever looked after a patient with an unusual cluster of signs and symptoms for whom a definitive diagnosis was hard to establish?	16. Can you estimate how many such patients who have no definitive diagnosis you have managed throughout your clinical career as a specialist/ consultant?	17. When did you last see a new patient with either a diagnosed rare disease or an undiagnosed cluster of signs and symptoms?	18. When diagnosing and /or managing patients with rare diseases or conditions, in which of the following areas have you encountered difficulties? Select as many as apply	Lack of access to diagnostic/genetic tests	Lack of available treatments	Difficulties in accessing allied health services	Lack of management guidelines	Uncertainty about available peer support groups for the patient and his/her family	Difficulties in accessing specialized clinics/services	uncertainity about where to refer to	Delay /inability to make final diagnosis	if other difficulties, please specify	19.Were rare childhood diseases covered in your undergraduate Medical Degree curriculum?	20. Did your Residency (postgraduate) training adequately cover rare childhood diseases, to enable you to effectively provide patient care?	21. Have you attended any educational lectures/workshops about rare diseases in the last 5 years?
1/17/2024 12:48		Female	36-40	Tanzania	2011	China	7	2017	Mbeya	Government based only	General Paediatrics		5-10/ week	2-3%	Yes	1-May	Metabolic/ Genetic, Neurological, Respiratory	TRUE	FALSE	TRUE	FALSE	FALSE	FALSE	FALSE	FALSE	FALSE	FALSE	FALSE	FALSE	FALSE	TRUE	FALSE		No	1-May	< 6 months ago	Lack of access to diagnostic/genetic tests, Delay in, or inability to make a definitive diagnosis, Lack of management guidelines, Lack of available treatments, Uncertainty about where to refer to, Difficulties in accessing specialized clinics/services., Difficulties in accessing allied health services (e.g. physio, speech, OT, psychology etc.), Uncertainty about available peer support groups for …	TRUE	TRUE	TRUE	TRUE	TRUE	TRUE	TRUE	TRUE		No	No	No
1/16/2024 8:43		Female	46-50	Tanzania	2012	Tanzania	5	2019	Dodoma -Dodoma city	Combination of Government and Private Practice only	General Paediatrics		10-20/ week	2-3%	Yes	1-May	Gastrointestinal, Cancer	FALSE	FALSE	FALSE	FALSE	FALSE	TRUE	FALSE	FALSE	TRUE	FALSE	FALSE	FALSE	FALSE	FALSE	FALSE		No	1-May	< 6 months ago	Lack of access to diagnostic/genetic tests	TRUE	FALSE	FALSE	FALSE	FALSE	FALSE	FALSE	FALSE		Maybe	Yes	No
1/7/2024 23:20		Female	41-45	Tanzania	2005	Tanzania	11	2013	Dar es Salaam	Combination of Government and Private Practice only	General Paediatrics		10-20/ week	< 1%	Maybe	1-May	Gastrointestinal, Endocrine	FALSE	FALSE	FALSE	FALSE	FALSE	TRUE	FALSE	FALSE	FALSE	FALSE	FALSE	FALSE	FALSE	FALSE	TRUE		Yes	1-May	< 6 months ago	Lack of access to diagnostic/genetic tests, Delay in, or inability to make a definitive diagnosis, Lack of management guidelines, Lack of available treatments, Uncertainty about where to refer to, Difficulties in accessing specialized clinics/services., Difficulties in accessing allied health services (e.g. physio, speech, OT, psychology etc.)	TRUE	TRUE	TRUE	TRUE	FALSE	TRUE	TRUE	TRUE		Yes	No	No
1/18/2024 18:22		Female	36-40	Tanzania	2010	Tanzania	6	2018	Dar es salaam	Government based only	Subspecialty Paediatrics		10-20/ week	3-5%	Maybe	1-May	Metabolic/ Genetic, Rheumatic, Cardiac	TRUE	FALSE	FALSE	FALSE	FALSE	FALSE	FALSE	FALSE	FALSE	TRUE	TRUE	FALSE	FALSE	FALSE	FALSE		Yes	1-May	< 6 months ago	Lack of access to diagnostic/genetic tests, Lack of available treatments	TRUE	TRUE	FALSE	FALSE	FALSE	FALSE	FALSE	FALSE		Yes	No	No
1/8/2024 9:03		Female	41-45	Tanzania	2010	Tanzania	3	2021	Dar es salaam	Government based only	General Paediatrics		1-5/ week	< 1%	No	1-May	Metabolic/ Genetic	TRUE	FALSE	FALSE	FALSE	FALSE	FALSE	FALSE	FALSE	FALSE	FALSE	FALSE	FALSE	FALSE	FALSE	FALSE		Yes	1-May	< 6 months ago	Lack of access to diagnostic/genetic tests, Lack of management guidelines, Uncertainty about available peer support groups for the patient and his/her family	TRUE	FALSE	FALSE	TRUE	TRUE	FALSE	FALSE	FALSE		No	No	No
1/8/2024 17:27		Female	30-35	Tanzania	2017	Tanzania	1	2023	Dar es salaam	Combination of Government and Private Practice only	General Paediatrics		> 20/ week	< 1%	Yes	1-May	Metabolic/ Genetic, Neurological	TRUE	FALSE	FALSE	FALSE	FALSE	FALSE	FALSE	FALSE	FALSE	FALSE	FALSE	FALSE	FALSE	TRUE	FALSE		Yes	1-May	< 6 months ago	Lack of access to diagnostic/genetic tests	TRUE	FALSE	FALSE	FALSE	FALSE	FALSE	FALSE	FALSE		Yes	Yes	Yes
1/20/2024 6:39		Male	30-35	Tanzania	2014	Uganda	0	2024	Nkinga Mission hospital	Combination of Government and Private Practice only	General Paediatrics		5-10/ week	< 1%	Yes	1-May	Metabolic/ Genetic, Rheumatic, Dermatological	TRUE	FALSE	FALSE	FALSE	TRUE	FALSE	FALSE	FALSE	FALSE	TRUE	FALSE	FALSE	FALSE	FALSE	FALSE		Yes	1-May	< 6 months ago	Lack of access to diagnostic/genetic tests, Delay in, or inability to make a definitive diagnosis, Lack of management guidelines, Difficulties in accessing allied health services (e.g. physio, speech, OT, psychology etc.)	TRUE	FALSE	TRUE	TRUE	FALSE	FALSE	FALSE	TRUE		Yes	Yes	Yes
1/12/2024 19:05		Female	41-45	Tanzania	2025	Tanzania	12	2012	Dar es salaam	Combination of Government and Private Practice only	Subspecialty Paediatrics		10-20/ week	< 1%	Yes	1-May	Dermatological	FALSE	FALSE	FALSE	FALSE	TRUE	FALSE	FALSE	FALSE	FALSE	FALSE	FALSE	FALSE	FALSE	FALSE	FALSE		Yes	1-May	< 6 months ago	Lack of access to diagnostic/genetic tests	TRUE	FALSE	FALSE	FALSE	FALSE	FALSE	FALSE	FALSE		Yes	Yes	Yes
1/23/2024 21:19		Female	36-40	Tanzania	2013	Uganda	3	2021	Arusha	Combination of Government and Private Practice only	General Paediatrics		10-20/ week	< 1%	Yes	1-May	Metabolic/ Genetic, Endocrine, Dermatological	TRUE	FALSE	FALSE	FALSE	TRUE	FALSE	FALSE	FALSE	FALSE	FALSE	FALSE	FALSE	FALSE	FALSE	TRUE		Yes	1-May	< 6 months ago	Lack of access to diagnostic/genetic tests, Delay in, or inability to make a definitive diagnosis, Lack of management guidelines, Lack of available treatments, Difficulties in accessing specialized clinics/services., Uncertainty about available peer support groups for the patient and his/her family	TRUE	TRUE	FALSE	TRUE	TRUE	TRUE	FALSE	TRUE		Maybe	Yes	No
1/15/2024 15:32		Female	30-35	Tanzania	2016	TANZANIA	1	2023	Dar es salaam	Private practice only	General Paediatrics		5-10/ week	2-3%	Yes	1-May	Metabolic/ Genetic, Renal, Gastrointestinal	TRUE	FALSE	FALSE	FALSE	FALSE	TRUE	FALSE	FALSE	FALSE	FALSE	FALSE	FALSE	TRUE	FALSE	FALSE		Yes	1-May	< 6 months ago	Lack of access to diagnostic/genetic tests, Delay in, or inability to make a definitive diagnosis, Lack of management guidelines, Lack of available treatments, Uncertainty about where to refer to, Difficulties in accessing specialized clinics/services., Difficulties in accessing allied health services (e.g. physio, speech, OT, psychology etc.), Uncertainty about available peer support groups for …	TRUE	TRUE	TRUE	TRUE	TRUE	TRUE	TRUE	TRUE		Yes	No	Yes
1/10/2024 3:35		Male	36-40	Tanzania	2012	Tanzania	4	2020	Simiyu	Combination of Government and Private Practice only	General Paediatrics		> 20/ week	2-3%	Yes	1-May	Renal, Rheumatic, Musculoskeletal	FALSE	FALSE	FALSE	FALSE	FALSE	FALSE	TRUE	FALSE	FALSE	TRUE	FALSE	FALSE	TRUE	FALSE	FALSE		Yes	1-May	< 6 months ago	Lack of access to diagnostic/genetic tests, Lack of available treatments, Uncertainty about available peer support groups for the patient and his/her family	TRUE	TRUE	FALSE	FALSE	TRUE	FALSE	FALSE	FALSE		Maybe	Yes	No
1/15/2024 8:40		Male	36-40	Tanzania	2013	Tanzania	4	2020	Arusha	Private practice only	General Paediatrics		10-20/ week	2-3%	Yes	1-May	Gastrointestinal, Immunological, Cardiac, Cancer	FALSE	FALSE	FALSE	FALSE	FALSE	TRUE	FALSE	FALSE	TRUE	FALSE	TRUE	TRUE	FALSE	FALSE	FALSE		Yes	1-May	< 6 months ago	Lack of access to diagnostic/genetic tests, Delay in, or inability to make a definitive diagnosis, Lack of available treatments	TRUE	TRUE	FALSE	FALSE	FALSE	FALSE	FALSE	TRUE		No	Yes	Yes
1/14/2024 23:10		Female	46-50	Tanzania	2025	Tanzania	12	2012	Dodoma	Government based only	General Paediatrics		> 20/ week	2-3%	Yes	1-May	Metabolic/ Genetic, Musculoskeletal	TRUE	FALSE	FALSE	FALSE	FALSE	FALSE	TRUE	FALSE	FALSE	FALSE	FALSE	FALSE	FALSE	FALSE	FALSE		Yes	1-May	< 6 months ago	Lack of access to diagnostic/genetic tests, Delay in, or inability to make a definitive diagnosis, Lack of management guidelines, Lack of available treatments, Uncertainty about where to refer to, Difficulties in accessing specialized clinics/services., Difficulties in accessing allied health services (e.g. physio, speech, OT, psychology etc.), Uncertainty about available peer support groups for …	TRUE	TRUE	TRUE	TRUE	TRUE	TRUE	TRUE	TRUE		Yes	No	No
1/8/2024 18:43		Female	51-55	Tanzania	2000	Tanzania	16	2008	Dar es Salaam	Combination of Government and Private Practice only	General Paediatrics		> 20/ week	2-3%	Yes	1-May	Metabolic/ Genetic, Neurological, Connective tissue, Respiratory	TRUE	FALSE	TRUE	TRUE	FALSE	FALSE	FALSE	FALSE	FALSE	FALSE	FALSE	FALSE	FALSE	TRUE	FALSE		Yes	1-May	< 6 months ago	Lack of access to diagnostic/genetic tests, Delay in, or inability to make a definitive diagnosis, Lack of available treatments	TRUE	TRUE	FALSE	FALSE	FALSE	FALSE	FALSE	TRUE		Yes	Yes	No
1/21/2024 23:47		Female	51-55	Tanzania	1998	Tanzania	20	2004	Dar es Salaam	Government based only	General Paediatrics		5-10/ week	2-3%	Yes	1-May	Metabolic/ Genetic, Endocrine	TRUE	FALSE	FALSE	FALSE	FALSE	FALSE	FALSE	FALSE	FALSE	FALSE	FALSE	FALSE	FALSE	FALSE	TRUE		Yes	1-May	< 6 months ago	Lack of access to diagnostic/genetic tests, Lack of management guidelines, Lack of available treatments, Difficulties in accessing specialized clinics/services.	TRUE	TRUE	FALSE	TRUE	FALSE	TRUE	FALSE	FALSE		Yes	Yes	Yes
1/21/2024 18:02		Female	30-35	Tanzania	2014	Egypt	4	2020	Dar es salam	Private practice only	General Paediatrics		10-20/ week	2-3%	Yes	1-May	Neurological, Cardiac	FALSE	FALSE	FALSE	FALSE	FALSE	FALSE	FALSE	FALSE	FALSE	FALSE	TRUE	FALSE	FALSE	TRUE	FALSE		Yes	1-May	< 6 months ago	Lack of access to diagnostic/genetic tests, Delay in, or inability to make a definitive diagnosis, Lack of management guidelines, Lack of available treatments, Uncertainty about where to refer to, Difficulties in accessing specialized clinics/services., Difficulties in accessing allied health services (e.g. physio, speech, OT, psychology etc.), Uncertainty about available peer support groups for …	TRUE	TRUE	TRUE	TRUE	TRUE	TRUE	TRUE	TRUE		Maybe	Yes	Yes
1/15/2024 7:48		Female	41-45	Tanzania	2014	Tanzania	4	2020	Mnazi mmoja	Combination of Government and Private Practice only	General Paediatrics		5-10/ week	2-3%	Yes	1-May	Neurological, Musculoskeletal	FALSE	FALSE	FALSE	FALSE	FALSE	FALSE	TRUE	FALSE	FALSE	FALSE	FALSE	FALSE	FALSE	TRUE	FALSE		Yes	1-May	< 6 months ago	Lack of access to diagnostic/genetic tests, Lack of management guidelines, Lack of available treatments, Uncertainty about where to refer to, Difficulties in accessing specialized clinics/services., Uncertainty about available peer support groups for the patient and his/her family	TRUE	TRUE	FALSE	TRUE	TRUE	TRUE	TRUE	FALSE		No	No	No
1/10/2024 15:29		Female	41-45	Tanzania	2010	Tanzania	8	2016	Mwanza	Combination of Government and Private Practice only	Subspecialty Paediatrics		> 20/ week	2-3%	Yes	1-May	Rheumatic, Cardiac	FALSE	FALSE	FALSE	FALSE	FALSE	FALSE	FALSE	FALSE	FALSE	TRUE	TRUE	FALSE	FALSE	FALSE	FALSE		Yes	1-May	< 6 months ago	Lack of access to diagnostic/genetic tests	TRUE	FALSE	FALSE	FALSE	FALSE	FALSE	FALSE	FALSE		Yes	Maybe	No
2/4/2024 19:29		Male	30-35	Tanzania	2018	Tanzania	2	2022	Kigamboni	Private practice only	General Paediatrics		10-20/ week	2-3%	Yes	1-May	Dermatological	FALSE	FALSE	FALSE	FALSE	TRUE	FALSE	FALSE	FALSE	FALSE	FALSE	FALSE	FALSE	FALSE	FALSE	FALSE		Yes	1-May	< 6 months ago	Lack of access to diagnostic/genetic tests, Delay in, or inability to make a definitive diagnosis, Uncertainty about where to refer to, Difficulties in accessing specialized clinics/services., Difficulties in accessing allied health services (e.g. physio, speech, OT, psychology etc.), Uncertainty about available peer support groups for the patient and his/her family	TRUE	FALSE	TRUE	FALSE	TRUE	TRUE	TRUE	TRUE		No	Yes	Yes
1/10/2024 17:10		Female	30-35	Tanzania	2016	Egypt	2	2022	Dar es Salaam	Combination of Government and Private Practice only	General Paediatrics		> 20/ week	3-5%	Yes	1-May	Metabolic/ Genetic, Neurological, Connective tissue, Rheumatic	TRUE	FALSE	FALSE	TRUE	FALSE	FALSE	FALSE	FALSE	FALSE	TRUE	FALSE	FALSE	FALSE	TRUE	FALSE		Yes	1-May	< 6 months ago	Lack of access to diagnostic/genetic tests, Delay in, or inability to make a definitive diagnosis, Lack of management guidelines, Lack of available treatments, Difficulties in accessing allied health services (e.g. physio, speech, OT, psychology etc.)	TRUE	TRUE	TRUE	TRUE	FALSE	FALSE	FALSE	TRUE		No	Yes	No
1/8/2024 16:29		Female	30-35	Tanzania	2013	Tanzania	2	2022	Tanga	Government based only	General Paediatrics		> 20/ week	3-5%	Yes	1-May	Metabolic/ Genetic	TRUE	FALSE	FALSE	FALSE	FALSE	FALSE	FALSE	FALSE	FALSE	FALSE	FALSE	FALSE	FALSE	FALSE	FALSE		Yes	1-May	< 6 months ago	Lack of access to diagnostic/genetic tests, Lack of management guidelines, Lack of available treatments, Uncertainty about where to refer to	TRUE	TRUE	FALSE	TRUE	FALSE	FALSE	TRUE	FALSE		No	Yes	No
1/22/2024 0:19		Female	36-40	Tanzania	2009	Tanzania	9	2015	Dar es salaam	Private practice only	General Paediatrics		> 20/ week	3-5%	Yes	1-May	Metabolic/ Genetic, Musculoskeletal, Immunological	TRUE	FALSE	FALSE	FALSE	FALSE	FALSE	TRUE	FALSE	FALSE	FALSE	FALSE	TRUE	FALSE	FALSE	FALSE		Yes	1-May	< 6 months ago	Lack of access to diagnostic/genetic tests, Lack of available treatments, Difficulties in accessing specialized clinics/services.	TRUE	TRUE	FALSE	FALSE	FALSE	TRUE	FALSE	FALSE		No	No	No
2/10/2024 13:40		Female	46-50	Tanzania	2013	Uganda	1	2023	Bagamoyo	Combination of Government and Private Practice only	General Paediatrics		> 20/ week	9-10%	Yes	1-May	Renal, Cardiac,	FALSE	FALSE	FALSE	FALSE	FALSE	FALSE	FALSE	FALSE	FALSE	FALSE	TRUE	FALSE	TRUE	FALSE	FALSE		Yes	1-May	< 6 months ago	Lack of access to diagnostic/genetic tests	TRUE	FALSE	FALSE	FALSE	FALSE	FALSE	FALSE	FALSE		Maybe	Maybe	No
2/1/2024 16:59		Female	46-50	Tanzania	2011	2017	7	2017	Dar es Salaam	Private practice only	General Paediatrics		> 20/ week	9-10%	Yes	1-May	Metabolic/ Genetic, Renal, Endocrine, Neurological, Rheumatic, Cardiac, Cancer	TRUE	FALSE	FALSE	FALSE	FALSE	FALSE	FALSE	FALSE	TRUE	TRUE	TRUE	FALSE	TRUE	TRUE	TRUE		Yes	1-May	< 6 months ago	Lack of access to diagnostic/genetic tests, Lack of available treatments	TRUE	TRUE	FALSE	FALSE	FALSE	FALSE	FALSE	FALSE		Yes	Yes	No
2/1/2024 18:29		Female	30-35	Tanzania	2016	Tanzania	1	2023	Dar es salaam	Private practice only	General Paediatrics		> 20/ week	2-3%	No	5-Oct	Metabolic/ Genetic, Neurological, Immunological, Cardiac, Cancer	TRUE	FALSE	FALSE	FALSE	FALSE	FALSE	FALSE	FALSE	TRUE	FALSE	TRUE	TRUE	FALSE	TRUE	FALSE		Yes	1-May	< 6 months ago	Lack of access to diagnostic/genetic tests, Delay in, or inability to make a definitive diagnosis, Lack of management guidelines, Lack of available treatments, Uncertainty about available peer support groups for the patient and his/her family	TRUE	TRUE	FALSE	TRUE	TRUE	FALSE	FALSE	TRUE		Yes	Maybe	Yes
1/15/2024 21:09		Male	30-35	Turkey	2016	Tanzania	3	2021	Dar es salaam	Private practice only	General Paediatrics		> 20/ week	< 1%	Yes	5-Oct	Metabolic/ Genetic, Immunological, Cancer	TRUE	FALSE	FALSE	FALSE	FALSE	FALSE	FALSE	FALSE	TRUE	FALSE	FALSE	TRUE	FALSE	FALSE	FALSE		Yes	1-May	< 6 months ago	Lack of access to diagnostic/genetic tests, Delay in, or inability to make a definitive diagnosis, Lack of management guidelines, Lack of available treatments, Uncertainty about where to refer to, Difficulties in accessing specialized clinics/services., Uncertainty about available peer support groups for the patient and his/her family	TRUE	TRUE	FALSE	TRUE	TRUE	TRUE	TRUE	TRUE		No	Yes	Yes
1/15/2024 0:55		Male	30-35	Tanzania	2016	Tanzania	2	2022	Lindi	Combination of Government and Private Practice only	General Paediatrics		> 20/ week	2-3%	Yes	5-Oct	Respiratory, Dermatological	FALSE	FALSE	TRUE	FALSE	TRUE	FALSE	FALSE	FALSE	FALSE	FALSE	FALSE	FALSE	FALSE	FALSE	FALSE		Yes	1-May	< 6 months ago	Lack of access to diagnostic/genetic tests, Delay in, or inability to make a definitive diagnosis, Lack of management guidelines, Lack of available treatments	TRUE	TRUE	FALSE	TRUE	FALSE	FALSE	FALSE	TRUE		No	No	Yes
1/8/2024 6:37		Female	36-40	Tanzania	2011	Tanzania	1	2023	Dar es Salaam	Government based only	General Paediatrics		> 20/ week	2-3%	Yes	5-Oct	Metabolic/ Genetic, Endocrine, Neurological, Immunological, Cardiac, Cancer	TRUE	FALSE	FALSE	FALSE	FALSE	FALSE	FALSE	FALSE	TRUE	FALSE	TRUE	TRUE	FALSE	TRUE	TRUE		Yes	1-May	< 6 months ago	Lack of access to diagnostic/genetic tests, Delay in, or inability to make a definitive diagnosis, Lack of available treatments	TRUE	TRUE	FALSE	FALSE	FALSE	FALSE	FALSE	TRUE		No	Yes	Yes
1/7/2024 21:05		Female	41-45	Tanzania	2010	Tanzania	7	2017	Manyara	Combination of Government and Private Practice only	General Paediatrics		5-10/ week	2-3%	Yes	5-Oct	Metabolic/ Genetic, Renal, Endocrine, Neurological, Rheumatic, Respiratory, Cancer	TRUE	FALSE	TRUE	FALSE	FALSE	FALSE	FALSE	FALSE	TRUE	TRUE	FALSE	FALSE	TRUE	TRUE	TRUE		Yes	1-May	< 6 months ago	Lack of access to diagnostic/genetic tests, Lack of management guidelines, Lack of available treatments	TRUE	TRUE	FALSE	TRUE	FALSE	FALSE	FALSE	FALSE		No	Yes	No
1/7/2024 21:48		Female	36-40	Tanzania	2013	Tanzania	3	2021	Mbeya	Private practice only	General Paediatrics		10-20/ week	2-3%	Yes	5-Oct	Metabolic/ Genetic, Endocrine, Neurological, Immunological, Cardiac, Cancer	TRUE	FALSE	FALSE	FALSE	FALSE	FALSE	FALSE	FALSE	TRUE	FALSE	TRUE	TRUE	FALSE	TRUE	TRUE		Yes	1-May	< 6 months ago	Lack of access to diagnostic/genetic tests, Delay in, or inability to make a definitive diagnosis, Difficulties in accessing specialized clinics/services., Difficulties in accessing allied health services (e.g. physio, speech, OT, psychology etc.), Uncertainty about available peer support groups for the patient and his/her family	TRUE	FALSE	TRUE	FALSE	TRUE	TRUE	FALSE	TRUE		No	No	Yes
1/15/2024 15:57		Female	36-40	Russia	2012	Uganda	3	2021	Arusha	Combination of Government and Private Practice only	General Paediatrics		> 20/ week	3-5%	Yes	5-Oct	Endocrine, Neurological, Connective tissue, Rheumatic, Respiratory, Infectious, Immunological, Dermatological, Cardiac	FALSE	TRUE	TRUE	TRUE	TRUE	FALSE	FALSE	FALSE	FALSE	TRUE	TRUE	TRUE	FALSE	TRUE	TRUE		Yes	1-May	< 6 months ago	Lack of access to diagnostic/genetic tests, Delay in, or inability to make a definitive diagnosis, Lack of management guidelines, Lack of available treatments, Uncertainty about where to refer to	TRUE	TRUE	FALSE	TRUE	FALSE	FALSE	TRUE	TRUE		Maybe	Maybe	No
1/14/2024 22:08		Female	46-50	Turkey	2003	Kenya	11	2013	Zanzibar	Combination of Government and Private Practice only	General Paediatrics		> 20/ week	3-5%	Yes	5-Oct	Metabolic/ Genetic, Gastrointestinal, Musculoskeletal, Dermatological	TRUE	FALSE	FALSE	FALSE	TRUE	TRUE	TRUE	FALSE	FALSE	FALSE	FALSE	FALSE	FALSE	FALSE	FALSE		Yes	1-May	< 6 months ago	Lack of access to diagnostic/genetic tests, Lack of available treatments	TRUE	TRUE	FALSE	FALSE	FALSE	FALSE	FALSE	FALSE		No	No	No
1/7/2024 21:46		Female	30-35	Tanzania	2013	Tanzania	4	2020	Kilimanjaro	Private practice only	General Paediatrics		> 20/ week	3-5%	Yes	5-Oct	Metabolic/ Genetic, Neurological	TRUE	FALSE	FALSE	FALSE	FALSE	FALSE	FALSE	FALSE	FALSE	FALSE	FALSE	FALSE	FALSE	TRUE	FALSE		Yes	1-May	< 6 months ago	Lack of access to diagnostic/genetic tests, Delay in, or inability to make a definitive diagnosis, Lack of management guidelines, Lack of available treatments, Uncertainty about where to refer to	TRUE	TRUE	FALSE	TRUE	FALSE	FALSE	TRUE	TRUE		Yes	No	No
1/10/2024 15:42		Male	30-35	Tanzania	2016	Tanzania	1	2023	Geita	Combination of Government and Private Practice only	General Paediatrics		> 20/ week	3-5%	Yes	5-Oct	Metabolic/ Genetic, Renal, Endocrine, Rheumatic, Musculoskeletal, Dermatological, Cardiac	TRUE	FALSE	FALSE	FALSE	TRUE	FALSE	TRUE	FALSE	FALSE	TRUE	TRUE	FALSE	TRUE	FALSE	TRUE		Yes	1-May	< 6 months ago	Lack of access to diagnostic/genetic tests, Lack of management guidelines, Lack of available treatments, Difficulties in accessing specialized clinics/services.	TRUE	TRUE	FALSE	TRUE	FALSE	TRUE	FALSE	FALSE		Maybe	Maybe	No
1/7/2024 10:07		Male	41-45	Tanzania	2008	south africa	4	2020	Dar es salaam	Private practice only	General Paediatrics		> 20/ week	3-5%	Yes	5-Oct	Metabolic/ Genetic, Gastrointestinal, Respiratory, Immunological	TRUE	FALSE	TRUE	FALSE	FALSE	TRUE	FALSE	FALSE	FALSE	FALSE	FALSE	TRUE	FALSE	FALSE	FALSE		Yes	1-May	< 6 months ago	Lack of access to diagnostic/genetic tests, Lack of management guidelines, Lack of available treatments, Uncertainty about where to refer to, Difficulties in accessing specialized clinics/services., Uncertainty about available peer support groups for the patient and his/her family	TRUE	TRUE	FALSE	TRUE	TRUE	TRUE	TRUE	FALSE		No	Yes	Yes
1/15/2024 7:25		Female	30-35	China	2020	Tanzania	1	2023	Moshi	Combination of Government and Private Practice only	General Paediatrics		> 20/ week	6-8%	Yes	5-Oct	Metabolic/ Genetic, Neurological, Immunological, Dermatological, Cancer	TRUE	FALSE	FALSE	FALSE	TRUE	FALSE	FALSE	FALSE	TRUE	FALSE	FALSE	TRUE	FALSE	TRUE	FALSE		Yes	1-May	< 6 months ago	Lack of access to diagnostic/genetic tests, Delay in, or inability to make a definitive diagnosis, Uncertainty about available peer support groups for the patient and his/her family	TRUE	FALSE	FALSE	FALSE	TRUE	FALSE	FALSE	TRUE		No	No	No
1/7/2024 16:11		Female	36-40	Tanzania	Tanzania	Tanzania	#VALUE!	Tanzania	Mwanza	Private practice only	General Paediatrics		> 20/ week	6-8%	Yes	5-Oct	Metabolic/ Genetic, Renal, Gastrointestinal, Endocrine, Neurological, Connective tissue, Rheumatic, Musculoskeletal, Respiratory, Dermatological, Cardiac	TRUE	FALSE	TRUE	TRUE	TRUE	TRUE	TRUE	FALSE	FALSE	TRUE	TRUE	FALSE	TRUE	TRUE	TRUE		Yes	1-May	< 6 months ago	Lack of access to diagnostic/genetic tests, Delay in, or inability to make a definitive diagnosis, Lack of management guidelines, Lack of available treatments, Difficulties in accessing specialized clinics/services., Difficulties in accessing allied health services (e.g. physio, speech, OT, psychology etc.), Uncertainty about available peer support groups for the patient and his/her family	TRUE	TRUE	TRUE	TRUE	TRUE	TRUE	FALSE	TRUE		Yes	Yes	No
1/7/2024 21:19		Female	46-50	Tanzania	2004	Tanzania	13	2011	Dar es salaam	Private practice only	Subspecialty Paediatrics		10-20/ week	6-8%	Yes	5-Oct	Metabolic/ Genetic, Dermatological, Cardiac, Cancer	TRUE	FALSE	FALSE	FALSE	TRUE	FALSE	FALSE	FALSE	TRUE	FALSE	TRUE	FALSE	FALSE	FALSE	FALSE		Yes	1-May	< 6 months ago	Lack of access to diagnostic/genetic tests	TRUE	FALSE	FALSE	FALSE	FALSE	FALSE	FALSE	FALSE		Yes	Yes	No
1/14/2024 22:06		Female	30-35	Tanzania	2016	Tanzania	3	2021	Dar es salaam	Combination of Government and Private Practice only	General Paediatrics		< 1/ week	9-10%	Yes	5-Oct	Metabolic/ Genetic, Neurological, Connective tissue, Respiratory, Immunological, Dermatological	TRUE	FALSE	TRUE	TRUE	TRUE	FALSE	FALSE	FALSE	FALSE	FALSE	FALSE	TRUE	FALSE	TRUE	FALSE		Yes	1-May	< 6 months ago	Lack of access to diagnostic/genetic tests, Delay in, or inability to make a definitive diagnosis, Lack of management guidelines, Lack of available treatments, Uncertainty about where to refer to, Uncertainty about available peer support groups for the patient and his/her family	TRUE	TRUE	FALSE	TRUE	TRUE	FALSE	TRUE	TRUE		Maybe	Maybe	Yes
1/10/2024 15:44		Female	36-40	Tanzania	2009	2018	6	2018	Kibaha pwani	Government based only	General Paediatrics		5-10/ week	< 1%	Yes	20-Oct	Metabolic/ Genetic, Renal, Gastrointestinal, Endocrine, Neurological, Respiratory, Cardiac	TRUE	FALSE	TRUE	FALSE	FALSE	TRUE	FALSE	FALSE	FALSE	FALSE	TRUE	FALSE	TRUE	TRUE	TRUE		Yes	1-May	< 6 months ago	Lack of access to diagnostic/genetic tests, Lack of management guidelines, Lack of available treatments, Difficulties in accessing allied health services (e.g. physio, speech, OT, psychology etc.)	TRUE	TRUE	TRUE	TRUE	FALSE	FALSE	FALSE	FALSE		Yes	Yes	Yes
1/14/2024 21:57		Female	36-40	Tanzania	2011	Tanzania	4	2020	Kisarawe	Combination of Government and Private Practice only	General Paediatrics		< 1/ week	2-3%	Yes	20-Oct	Metabolic/ Genetic, Renal, Gastrointestinal, Neurological, Cardiac, Cancer	TRUE	FALSE	FALSE	FALSE	FALSE	TRUE	FALSE	FALSE	TRUE	FALSE	TRUE	FALSE	TRUE	TRUE	FALSE		Yes	1-May	< 6 months ago	Lack of access to diagnostic/genetic tests, Delay in, or inability to make a definitive diagnosis, Lack of management guidelines, Lack of available treatments	TRUE	TRUE	FALSE	TRUE	FALSE	FALSE	FALSE	TRUE		Yes	Yes	Yes
1/12/2024 18:08		Female	41-45	Tanzania	2008	China	11	2013	Dar es Salaam	Private practice only	General Paediatrics		> 20/ week	6-8%	Yes	20-Oct	Metabolic/ Genetic, Neurological, Connective tissue, Dermatological	TRUE	FALSE	FALSE	TRUE	TRUE	FALSE	FALSE	FALSE	FALSE	FALSE	FALSE	FALSE	FALSE	TRUE	FALSE		Yes	1-May	< 6 months ago	Lack of access to diagnostic/genetic tests, Delay in, or inability to make a definitive diagnosis, Lack of available treatments, Uncertainty about available peer support groups for the patient and his/her family	TRUE	TRUE	FALSE	FALSE	TRUE	FALSE	FALSE	TRUE		Yes	Maybe	No
1/7/2024 21:24		Female	41-45	Tanzania	2005	Tanzania	13	2011	Tanzania	Government based only	Subspecialty Paediatrics		5-10/ week	3-5%	Yes	>100	Metabolic/ Genetic, Cancer	TRUE	FALSE	FALSE	FALSE	FALSE	FALSE	FALSE	FALSE	TRUE	FALSE	FALSE	FALSE	FALSE	FALSE	FALSE		Yes	1-May	< 6 months ago	Lack of access to diagnostic/genetic tests, Delay in, or inability to make a definitive diagnosis, Lack of available treatments	TRUE	TRUE	FALSE	FALSE	FALSE	FALSE	FALSE	TRUE		Yes	No	Yes
1/7/2024 16:19		Female	41-45	Tanzania	2013	Tanzania	4	2020	Dar es Salaam	Combination of Government and Private Practice only	General Paediatrics		5-10/ week	6-8%	Maybe	1-May	Metabolic/ Genetic, Renal, Immunological	TRUE	FALSE	FALSE	FALSE	FALSE	FALSE	FALSE	FALSE	FALSE	FALSE	FALSE	TRUE	TRUE	FALSE	FALSE		Yes	5-Oct	< 6 months ago	Lack of access to diagnostic/genetic tests, Delay in, or inability to make a definitive diagnosis, Lack of management guidelines, Lack of available treatments, Difficulties in accessing allied health services (e.g. physio, speech, OT, psychology etc.)	TRUE	TRUE	TRUE	TRUE	FALSE	FALSE	FALSE	TRUE		No	Maybe	No
1/10/2024 16:08		Male	36-40	CHINA	2013	CHINA	5	2019	DAR ES SALAAM	Combination of Government and Private Practice only	General Paediatrics		5-10/ week	< 1%	No	1-May	Metabolic/ Genetic, Renal, Gastrointestinal, Cardiac	TRUE	FALSE	FALSE	FALSE	FALSE	TRUE	FALSE	FALSE	FALSE	FALSE	TRUE	FALSE	TRUE	FALSE	FALSE		Yes	5-Oct	< 6 months ago	Lack of access to diagnostic/genetic tests, Delay in, or inability to make a definitive diagnosis, Lack of management guidelines	TRUE	FALSE	FALSE	TRUE	FALSE	FALSE	FALSE	TRUE		No	No	No
1/15/2024 5:03		Male	41-45	Uganda	2001	Uganda	18	2006	Dar es salaam	Combination of Government and Private Practice only	Subspecialty Paediatrics		10-20/ week	< 1%	Yes	1-May	Metabolic/ Genetic, Neurological, Cardiac	TRUE	FALSE	FALSE	FALSE	FALSE	FALSE	FALSE	FALSE	FALSE	FALSE	TRUE	FALSE	FALSE	TRUE	FALSE		Yes	5-Oct	< 6 months ago	Lack of access to diagnostic/genetic tests, Delay in, or inability to make a definitive diagnosis, Lack of management guidelines, Lack of available treatments, Uncertainty about where to refer to, Difficulties in accessing specialized clinics/services., Difficulties in accessing allied health services (e.g. physio, speech, OT, psychology etc.), Uncertainty about available peer support groups for …	TRUE	TRUE	TRUE	TRUE	TRUE	TRUE	TRUE	TRUE		No	Yes	No
1/15/2024 16:13		Male	30-35	Tanzania	2016	Tanzania	3	2021	Dar es salaam	Combination of Government and Private Practice only	General Paediatrics		5-10/ week	< 1%	Yes	1-May	Metabolic/ Genetic, Neurological, Respiratory, Immunological	TRUE	FALSE	TRUE	FALSE	FALSE	FALSE	FALSE	FALSE	FALSE	FALSE	FALSE	TRUE	FALSE	TRUE	FALSE		Yes	5-Oct	< 6 months ago	Lack of access to diagnostic/genetic tests, Lack of management guidelines, Lack of available treatments, Difficulties in accessing allied health services (e.g. physio, speech, OT, psychology etc.), Uncertainty about available peer support groups for the patient and his/her family	TRUE	TRUE	TRUE	TRUE	TRUE	FALSE	FALSE	FALSE		Maybe	Maybe	Yes
1/14/2024 22:39		Female	46-50	Tanzania	2004	Tanzania	13	2011	Dar es salaam	Combination of Government and Private Practice only	General Paediatrics		1-5/ week	2-3%	Yes	1-May	Metabolic/ Genetic, Rheumatic, Immunological	TRUE	FALSE	FALSE	FALSE	FALSE	FALSE	FALSE	FALSE	FALSE	TRUE	FALSE	TRUE	FALSE	FALSE	FALSE		Yes	5-Oct	< 6 months ago	Lack of access to diagnostic/genetic tests, Delay in, or inability to make a definitive diagnosis, Lack of available treatments, Difficulties in accessing allied health services (e.g. physio, speech, OT, psychology etc.)	TRUE	TRUE	TRUE	FALSE	FALSE	FALSE	FALSE	TRUE		No	No	No
1/7/2024 16:17		Female	46-50	Tanzania	2006	Tanzania	10	2014	Arusha	Combination of Government and Private Practice only	General Paediatrics		> 20/ week	2-3%	Yes	1-May	Metabolic/ Genetic	TRUE	FALSE	FALSE	FALSE	FALSE	FALSE	FALSE	FALSE	FALSE	FALSE	FALSE	FALSE	FALSE	FALSE	FALSE		Yes	5-Oct	< 6 months ago	Lack of access to diagnostic/genetic tests, Difficulties in accessing specialized clinics/services., Difficulties in accessing allied health services (e.g. physio, speech, OT, psychology etc.)	TRUE	FALSE	TRUE	FALSE	FALSE	TRUE	FALSE	FALSE		Yes	No	No
1/14/2024 23:30		Female	30-35	Tanzania	2015	Tanzania	4	2020	Dar es salaam	Private practice only	General Paediatrics		> 20/ week	2-3%	Yes	1-May	Metabolic/ Genetic, Renal, Gastrointestinal, Endocrine, Neurological, Connective tissue, Rheumatic, Musculoskeletal, Respiratory, Immunological, Dermatological, Cardiac, Cancer	TRUE	FALSE	TRUE	TRUE	TRUE	TRUE	TRUE	FALSE	TRUE	TRUE	TRUE	TRUE	TRUE	TRUE	TRUE		Yes	5-Oct	< 6 months ago	Lack of access to diagnostic/genetic tests, Delay in, or inability to make a definitive diagnosis, Lack of management guidelines, Lack of available treatments, Uncertainty about where to refer to, Uncertainty about available peer support groups for the patient and his/her family	TRUE	TRUE	FALSE	TRUE	TRUE	FALSE	TRUE	TRUE		Maybe	No	No
1/15/2024 16:13		Female	36-40	Ta	2012	Tanzania	2	2022	Iringa	Combination of Government and Private Practice only	General Paediatrics		> 20/ week	2-3%	Yes	1-May	Metabolic/ Genetic, Infectious, Immunological, Dermatological	TRUE	TRUE	FALSE	FALSE	TRUE	FALSE	FALSE	FALSE	FALSE	FALSE	FALSE	TRUE	FALSE	FALSE	FALSE		Yes	5-Oct	< 6 months ago	Lack of access to diagnostic/genetic tests, Delay in, or inability to make a definitive diagnosis, Lack of management guidelines, Lack of available treatments, Uncertainty about where to refer to, Uncertainty about available peer support groups for the patient and his/her family	TRUE	TRUE	FALSE	TRUE	TRUE	FALSE	TRUE	TRUE		Maybe	Yes	Yes
1/9/2024 8:24		Female	36-40	Tanzania	2012	Tanzania	6	2018	Dar es Salaam	Combination of Government and Private Practice only	Subspecialty Paediatrics		1-5/ week	2-3%	Yes	1-May	Metabolic/ Genetic, Neurological, Immunological, Cancer	TRUE	FALSE	FALSE	FALSE	FALSE	FALSE	FALSE	FALSE	TRUE	FALSE	FALSE	TRUE	FALSE	TRUE	FALSE		Yes	5-Oct	< 6 months ago	Lack of access to diagnostic/genetic tests, Lack of management guidelines, Uncertainty about where to refer to, Difficulties in accessing allied health services (e.g. physio, speech, OT, psychology etc.)	TRUE	FALSE	TRUE	TRUE	FALSE	FALSE	TRUE	FALSE		No	Yes	Yes
1/10/2024 15:39		Female	41-45	Tanzania	2007	Tanzania	11	2013	Dar es salaam	Combination of Government and Private Practice only	General Paediatrics		> 20/ week	2-3%	Yes	1-May	Metabolic/ Genetic, Renal, Neurological, Musculoskeletal, Immunological, Cardiac	TRUE	FALSE	FALSE	FALSE	FALSE	FALSE	TRUE	FALSE	FALSE	FALSE	TRUE	TRUE	TRUE	TRUE	FALSE		Yes	5-Oct	< 6 months ago	Lack of access to diagnostic/genetic tests, Delay in, or inability to make a definitive diagnosis, Lack of management guidelines, Lack of available treatments, Uncertainty about where to refer to, Difficulties in accessing specialized clinics/services., Uncertainty about available peer support groups for the patient and his/her family	TRUE	TRUE	FALSE	TRUE	TRUE	TRUE	TRUE	TRUE		Maybe	No	Yes
1/7/2024 22:46		Female	30-35	Tanzania	0	Tanzania	2024	0	Dar es Salaam	Private practice only	General Paediatrics		> 20/ week	< 1%	Yes	5-Oct	Metabolic/ Genetic, Renal, Gastrointestinal, Endocrine, Neurological, Musculoskeletal, Infectious, Cardiac	TRUE	TRUE	FALSE	FALSE	FALSE	TRUE	TRUE	FALSE	FALSE	FALSE	TRUE	FALSE	TRUE	TRUE	TRUE		Yes	5-Oct	< 6 months ago	Lack of access to diagnostic/genetic tests, Delay in, or inability to make a definitive diagnosis, Lack of management guidelines, Lack of available treatments, Uncertainty about available peer support groups for the patient and his/her family, Cost of treatment	TRUE	TRUE	FALSE	TRUE	TRUE	FALSE	FALSE	TRUE		No	No	No
1/7/2024 20:27		Female	36-40	Russia	2012	Tanzania	6	2018	Dar es salaam	Private practice only	Neonatology		> 20/ week	2-3%	Yes	5-Oct	Metabolic/ Genetic, Neurological, Respiratory, Immunological, Cardiac	TRUE	FALSE	TRUE	FALSE	FALSE	FALSE	FALSE	FALSE	FALSE	FALSE	TRUE	TRUE	FALSE	TRUE	FALSE		Yes	5-Oct	< 6 months ago	Lack of access to diagnostic/genetic tests, Delay in, or inability to make a definitive diagnosis, Uncertainty about available peer support groups for the patient and his/her family	TRUE	FALSE	FALSE	FALSE	TRUE	FALSE	FALSE	TRUE		Maybe	No	No
1/7/2024 17:02		Female	30-35	Tanzania	2009	Tanzania	2	2022	Mbeya	Combination of Government and Private Practice only	General Paediatrics		> 20/ week	2-3%	Yes	5-Oct	Metabolic/ Genetic, Endocrine, Neurological, Connective tissue, Musculoskeletal, Infectious, Immunological	TRUE	TRUE	FALSE	TRUE	FALSE	FALSE	TRUE	FALSE	FALSE	FALSE	FALSE	TRUE	FALSE	TRUE	TRUE		Yes	5-Oct	< 6 months ago	Lack of access to diagnostic/genetic tests, Delay in, or inability to make a definitive diagnosis, Lack of available treatments, Difficulties in accessing specialized clinics/services., Difficulties in accessing allied health services (e.g. physio, speech, OT, psychology etc.), Uncertainty about available peer support groups for the patient and his/her family	TRUE	TRUE	TRUE	FALSE	TRUE	TRUE	FALSE	TRUE		No	Yes	No
1/8/2024 16:33		Female	36-40	Russia	2009	People's Republic of China	10	2014	Mbeya	Combination of Government and Private Practice only	General Paediatrics		10-20/ week	3-5%	Yes	5-Oct	Metabolic/ Genetic, Endocrine, Neurological, Connective tissue, Rheumatic, Musculoskeletal, Respiratory, Infectious, Immunological, Cardiac	TRUE	TRUE	TRUE	TRUE	FALSE	FALSE	TRUE	FALSE	FALSE	TRUE	TRUE	TRUE	FALSE	TRUE	TRUE		Yes	5-Oct	< 6 months ago	Lack of access to diagnostic/genetic tests, Delay in, or inability to make a definitive diagnosis, Lack of management guidelines,	TRUE	FALSE	FALSE	TRUE	FALSE	FALSE	FALSE	TRUE		Maybe	Maybe	No
1/21/2024 17:20		Female	36-40	Tanzania	2014	Tanzania	2	2022	Mwanza	Combination of Government and Private Practice only	General Paediatrics		> 20/ week	3-5%	Yes	5-Oct	Metabolic/ Genetic, Gastrointestinal, Endocrine, Infectious, Immunological, Dermatological, Cardiac	TRUE	TRUE	FALSE	FALSE	TRUE	TRUE	FALSE	FALSE	FALSE	FALSE	TRUE	TRUE	FALSE	FALSE	TRUE		Yes	5-Oct	< 6 months ago	Lack of access to diagnostic/genetic tests, Delay in, or inability to make a definitive diagnosis, Lack of management guidelines, Lack of available treatments, Uncertainty about where to refer to, Difficulties in accessing specialized clinics/services., Difficulties in accessing allied health services (e.g. physio, speech, OT, psychology etc.), Uncertainty about available peer support groups for …	TRUE	TRUE	TRUE	TRUE	TRUE	TRUE	TRUE	TRUE		No	No	Yes
1/15/2024 8:18		Female	36-40	Tanzania	2010	Tanzania	7	2017	Arusha	Combination of Government and Private Practice only	General Paediatrics		> 20/ week	< 1%	Yes	20-Oct	Metabolic/ Genetic, Renal, Endocrine, Neurological, Connective tissue, Rheumatic, Respiratory, Immunological, Dermatological, Cancer	TRUE	FALSE	TRUE	TRUE	TRUE	FALSE	FALSE	FALSE	TRUE	TRUE	FALSE	TRUE	TRUE	TRUE	TRUE		Yes	5-Oct	< 6 months ago	Lack of access to diagnostic/genetic tests, Delay in, or inability to make a definitive diagnosis, Lack of management guidelines, Lack of available treatments, Uncertainty about where to refer to, Difficulties in accessing allied health services (e.g. physio, speech, OT, psychology etc.)	TRUE	TRUE	TRUE	TRUE	FALSE	FALSE	TRUE	TRUE		No	Yes	No
1/7/2024 20:35		Female	36-40	China	2011	China	9	2015	Dar es salaam	Government based only	Subspecialty Paediatrics		> 20/ week	2-3%	Yes	20-Oct	Neurological, Musculoskeletal, Respiratory	FALSE	FALSE	TRUE	FALSE	FALSE	FALSE	TRUE	FALSE	FALSE	FALSE	FALSE	FALSE	FALSE	TRUE	FALSE		Yes	5-Oct	< 6 months ago	Lack of access to diagnostic/genetic tests	TRUE	FALSE	FALSE	FALSE	FALSE	FALSE	FALSE	FALSE		No	Yes	No
1/8/2024 17:54		Female	36-40	Ukraine	2011	Tanzani	8	2016	Kilimanjaro Moshi	Combination of Government and Private Practice only	Subspecialty Paediatrics		> 20/ week	3-5%	Yes	20-Oct	Metabolic/ Genetic, Hematology	TRUE	FALSE	FALSE	FALSE	FALSE	FALSE	FALSE	FALSE	FALSE	FALSE	FALSE	FALSE	FALSE	FALSE	FALSE		Yes	5-Oct	< 6 months ago	Lack of access to diagnostic/genetic tests, Lack of management guidelines, Lack of available treatments	TRUE	TRUE	FALSE	TRUE	FALSE	FALSE	FALSE	FALSE		Yes	Yes	No
2/1/2024 19:01		Female	36-40	Tanzania	2009	Tanzania	4	2020	dar es salaam	Combination of Government and Private Practice only	General Paediatrics		> 20/ week	3-5%	Yes	20-Oct	Metabolic/ Genetic, Endocrine, Neurological, Connective tissue, Musculoskeletal, Respiratory, Immunological, Cardiac, Cancer	TRUE	FALSE	TRUE	TRUE	FALSE	FALSE	TRUE	FALSE	TRUE	FALSE	TRUE	TRUE	FALSE	TRUE	TRUE		Yes	5-Oct	< 6 months ago	Lack of access to diagnostic/genetic tests, Delay in, or inability to make a definitive diagnosis, Lack of management guidelines, Lack of available treatments, Difficulties in accessing specialized clinics/services., Difficulties in accessing allied health services (e.g. physio, speech, OT, psychology etc.), Uncertainty about available peer support groups for the patient and his/her family	TRUE	TRUE	TRUE	TRUE	TRUE	TRUE	FALSE	TRUE		No	Maybe	No
1/7/2024 20:35		Female	36-40	Tanzania	2011	Tanzania	5	2019	Dar es salaam	Government based only	General Paediatrics		> 20/ week	3-5%	Yes	20-Oct	Metabolic/ Genetic, Renal, Neurological, Rheumatic, Musculoskeletal, Respiratory, Immunological, Dermatological	TRUE	FALSE	TRUE	FALSE	TRUE	FALSE	TRUE	FALSE	FALSE	TRUE	FALSE	TRUE	TRUE	TRUE	FALSE		Yes	5-Oct	< 6 months ago	Lack of access to diagnostic/genetic tests, Lack of available treatments, Difficulties in accessing allied health services (e.g. physio, speech, OT, psychology etc.)	TRUE	TRUE	TRUE	FALSE	FALSE	FALSE	FALSE	FALSE		Yes	Yes	No
1/13/2024 7:17		Female	30-35	Tanzania	2016	Tanzania	2	2022	Dar es salaam	Combination of Government and Private Practice only	General Paediatrics		> 20/ week	< 1%	Yes	> 20	Metabolic/ Genetic, Neurological, Connective tissue, Musculoskeletal, Respiratory, Dermatological	TRUE	FALSE	TRUE	TRUE	TRUE	FALSE	TRUE	FALSE	FALSE	FALSE	FALSE	FALSE	FALSE	TRUE	FALSE		Yes	5-Oct	< 6 months ago	Lack of access to diagnostic/genetic tests, Lack of available treatments, Uncertainty about available peer support groups for the patient and his/her family	TRUE	TRUE	FALSE	FALSE	TRUE	FALSE	FALSE	FALSE		Yes	Maybe	Yes
1/20/2024 17:52		Female	51-55	TANZANIA	1995	Tanzanian	9	2015	Zanzibar	Combination of Government and Private Practice only	Subspecialty Paediatrics		> 20/ week	< 1%	Yes	> 20	Metabolic/ Genetic, Neurological, Cancer	TRUE	FALSE	FALSE	FALSE	FALSE	FALSE	FALSE	FALSE	TRUE	FALSE	FALSE	FALSE	FALSE	TRUE	FALSE		Yes	5-Oct	< 6 months ago	Lack of access to diagnostic/genetic tests, Delay in, or inability to make a definitive diagnosis, Lack of management guidelines, Lack of available treatments, Difficulties in accessing specialized clinics/services.	TRUE	TRUE	FALSE	TRUE	FALSE	TRUE	FALSE	TRUE		No	No	Yes
1/14/2024 5:52		Female	36-40	Tanzania	2011	Tanzania	8	2016	Dar es salaam	Private practice only	General Paediatrics		> 20/ week	2-3%	Yes	> 20	Metabolic/ Genetic, Renal, Gastrointestinal, Endocrine, Neurological, Connective tissue, Rheumatic, Respiratory, Infectious, Immunological, Dermatological, Cardiac, Cancer	TRUE	TRUE	TRUE	TRUE	TRUE	TRUE	FALSE	FALSE	TRUE	TRUE	TRUE	TRUE	TRUE	TRUE	TRUE		Yes	5-Oct	< 6 months ago	Lack of access to diagnostic/genetic tests, Lack of management guidelines, Lack of available treatments, Difficulties in accessing specialized clinics/services.	TRUE	TRUE	FALSE	TRUE	FALSE	TRUE	FALSE	FALSE		Yes	No	No
2/1/2024 18:39		Female	46-50	Tanzania	2002	Tanzania	11	2013	Mwanza	Combination of Government and Private Practice only	General Paediatrics		10-20/ week	3-5%	Yes	> 20	Metabolic/ Genetic, Endocrine, Neurological, Musculoskeletal, Respiratory, Infectious	TRUE	TRUE	TRUE	FALSE	FALSE	FALSE	TRUE	FALSE	FALSE	FALSE	FALSE	FALSE	FALSE	TRUE	TRUE		Yes	5-Oct	< 6 months ago	Lack of access to diagnostic/genetic tests, Delay in, or inability to make a definitive diagnosis, Lack of management guidelines, Lack of available treatments, Uncertainty about where to refer to, Difficulties in accessing allied health services (e.g. physio, speech, OT, psychology etc.), Uncertainty about available peer support groups for the patient and his/her family	TRUE	TRUE	TRUE	TRUE	TRUE	FALSE	TRUE	TRUE		Yes	Maybe	No
1/14/2024 20:46		Female	51-55	Tanzania	1995	Tanzania	20	2004	Arusha	Government based only	General Paediatrics		10-20/ week	3-5%	Yes	> 20	Metabolic/ Genetic, Gastrointestinal, Endocrine, Neurological, Rheumatic, Musculoskeletal, Respiratory, Immunological, Dermatological, Cardiac	TRUE	FALSE	TRUE	FALSE	TRUE	TRUE	TRUE	FALSE	FALSE	TRUE	TRUE	TRUE	FALSE	TRUE	TRUE		Yes	5-Oct	< 6 months ago	Lack of access to diagnostic/genetic tests, Delay in, or inability to make a definitive diagnosis, Lack of management guidelines, Lack of available treatments, Uncertainty about where to refer to, Difficulties in accessing specialized clinics/services.	TRUE	TRUE	FALSE	TRUE	FALSE	TRUE	TRUE	TRUE		Maybe	No	No
1/16/2024 4:48		Male	41-45	Tanzania	2004	Tanzania	13	2011	Mwanza	Combination of Government and Private Practice only	General Paediatrics		> 20/ week	6-8%	Yes	> 20	Metabolic/ Genetic, Renal, Gastrointestinal, Musculoskeletal, Immunological	TRUE	FALSE	FALSE	FALSE	FALSE	TRUE	TRUE	FALSE	FALSE	FALSE	FALSE	TRUE	TRUE	FALSE	FALSE		Yes	5-Oct	< 6 months ago	Lack of access to diagnostic/genetic tests, Delay in, or inability to make a definitive diagnosis, Lack of available treatments, Difficulties in accessing specialized clinics/services.	TRUE	TRUE	FALSE	FALSE	FALSE	TRUE	FALSE	TRUE		Yes	No	No
1/9/2024 20:06		Male	< 30	Tanzania	2017	Tanzania	2	2022	Mbeya	Combination of Government and Private Practice only	General Paediatrics		> 20/ week	< 1%	Yes	5-Jan	Metabolic/ Genetic, Rheumatic, Immunological, Cancer	TRUE	FALSE	FALSE	FALSE	FALSE	FALSE	FALSE	FALSE	TRUE	TRUE	FALSE	TRUE	FALSE	FALSE	FALSE		Yes	20-Oct	< 6 months ago	Lack of access to diagnostic/genetic tests, Delay in, or inability to make a definitive diagnosis, Uncertainty about where to refer to, Uncertainty about available peer support groups for the patient and his/her family	TRUE	FALSE	FALSE	FALSE	TRUE	FALSE	TRUE	TRUE		Maybe	Yes	Yes
1/10/2024 15:33		Male	51-55	Tanzania	1994	Tanzania	14	2010	Dodoma	Combination of Government and Private Practice only	General Paediatrics		> 20/ week	2-3%	Yes	1-May	Metabolic/ Genetic, Renal, Gastrointestinal, Endocrine, Neurological, Connective tissue, Musculoskeletal, Respiratory, Infectious, Immunological, Dermatological, Cardiac,	TRUE	TRUE	TRUE	TRUE	TRUE	TRUE	TRUE	FALSE	FALSE	FALSE	TRUE	TRUE	TRUE	TRUE	TRUE		Yes	20-Oct	< 6 months ago	Lack of access to diagnostic/genetic tests, Lack of management guidelines, Uncertainty about where to refer to, Difficulties in accessing specialized clinics/services., Difficulties in accessing allied health services (e.g. physio, speech, OT, psychology etc.), Uncertainty about available peer support groups for the patient and his/her family	TRUE	FALSE	TRUE	TRUE	TRUE	TRUE	TRUE	FALSE		Yes	Yes	No
1/10/2024 19:14		Female	30-35	Tanzania	2017	Tanzania	2	2022	Dar es Salaam	Combination of Government and Private Practice only	General Paediatrics		> 20/ week	2-3%	Yes	1-May	Metabolic/ Genetic, Endocrine, Neurological, Rheumatic, Cardiac	TRUE	FALSE	FALSE	FALSE	FALSE	FALSE	FALSE	FALSE	FALSE	TRUE	TRUE	FALSE	FALSE	TRUE	TRUE		Yes	20-Oct	< 6 months ago	Lack of access to diagnostic/genetic tests, Delay in, or inability to make a definitive diagnosis, Lack of management guidelines, Lack of available treatments	TRUE	TRUE	FALSE	TRUE	FALSE	FALSE	FALSE	TRUE		No	Maybe	No
1/7/2024 16:16		Female	51-55	Russia	2002	Uganda	15	2009	MWANZA	Combination of Government and Private Practice only	General Paediatrics		10-20/ week	3-5%	Yes	1-May	Metabolic/ Genetic, Neurological, Musculoskeletal	TRUE	FALSE	FALSE	FALSE	FALSE	FALSE	TRUE	FALSE	FALSE	FALSE	FALSE	FALSE	FALSE	TRUE	FALSE		Yes	20-Oct	< 6 months ago	Lack of access to diagnostic/genetic tests, Lack of management guidelines, Lack of available treatments, Uncertainty about where to refer to	TRUE	TRUE	FALSE	TRUE	FALSE	FALSE	TRUE	FALSE		Yes	Maybe	No
1/10/2024 16:17		Female	36-40	Tanzania	2010	2016	8	2016	Dar es Salaam	Government based only	General Paediatrics		10-20/ week	2-3%	Yes	5-Oct	Metabolic/ Genetic, Endocrine, Neurological	TRUE	FALSE	FALSE	FALSE	FALSE	FALSE	FALSE	FALSE	FALSE	FALSE	FALSE	FALSE	FALSE	TRUE	TRUE		Yes	20-Oct	< 6 months ago	Lack of access to diagnostic/genetic tests, Delay in, or inability to make a definitive diagnosis, Lack of management guidelines, Lack of available treatments, Uncertainty about where to refer to, Uncertainty about available peer support groups for the patient and his/her family	TRUE	TRUE	FALSE	TRUE	TRUE	FALSE	TRUE	TRUE		Maybe	No	No
1/7/2024 22:04		Female	30-35	Tanzania	2014	Tanzania	4	2020	Dar es Salaam	Private practice only	General Paediatrics		> 20/ week	2-3%	Yes	5-Oct	Metabolic/ Genetic, Gastrointestinal, Neurological, Respiratory, Infectious, Immunological, Cancer	TRUE	TRUE	TRUE	FALSE	FALSE	TRUE	FALSE	FALSE	TRUE	FALSE	FALSE	TRUE	FALSE	TRUE	FALSE		Yes	20-Oct	< 6 months ago	Lack of access to diagnostic/genetic tests, Delay in, or inability to make a definitive diagnosis, Lack of management guidelines, Lack of available treatments, Uncertainty about where to refer to, Difficulties in accessing specialized clinics/services., Uncertainty about available peer support groups for the patient and his/her family	TRUE	TRUE	FALSE	TRUE	TRUE	TRUE	TRUE	TRUE		No	No	No
2/1/2024 19:31		Female	41-45	Tanzania	2007	Tanzania	11	2013	Dar es Salaam	Combination of Government and Private Practice only	General Paediatrics		5-10/ week	3-5%	Yes	5-Oct	Endocrine, Metabolic	FALSE	FALSE	FALSE	FALSE	FALSE	FALSE	FALSE	FALSE	FALSE	FALSE	FALSE	FALSE	FALSE	FALSE	TRUE		Yes	20-Oct	< 6 months ago	Lack of access to diagnostic/genetic tests, Delay in, or inability to make a definitive diagnosis, Lack of available treatments, Uncertainty about where to refer to, Difficulties in accessing allied health services (e.g. physio, speech, OT, psychology etc.), Uncertainty about available peer support groups for the patient and his/her family	TRUE	TRUE	TRUE	FALSE	TRUE	FALSE	TRUE	TRUE		Yes	No	No
1/14/2024 18:59		Female	30-35	Tanzania	2014	Kenya	3	2021	Dar es salaam	Private practice only	General Paediatrics		> 20/ week	3-5%	Yes	20-Oct	Renal, Gastrointestinal, Endocrine, Neurological, Dermatological, Cardiac, Cancer	FALSE	FALSE	FALSE	FALSE	TRUE	TRUE	FALSE	FALSE	TRUE	FALSE	TRUE	FALSE	TRUE	TRUE	TRUE		Yes	20-Oct	< 6 months ago	Uncertainty about where to refer to, Difficulties in accessing specialized clinics/services.	FALSE	FALSE	FALSE	FALSE	FALSE	TRUE	TRUE	FALSE		Yes	Yes	Yes
1/10/2024 18:45		Female	36-40	Tanzania	2012	Tanzania	5	2019	Bukoba	Combination of Government and Private Practice only	General Paediatrics		> 20/ week	3-5%	Yes	20-Oct	Endocrine, Neurological, Musculoskeletal, Respiratory, Dermatological, Cardiac	FALSE	FALSE	TRUE	FALSE	TRUE	FALSE	TRUE	FALSE	FALSE	FALSE	TRUE	FALSE	FALSE	TRUE	TRUE		Yes	20-Oct	< 6 months ago	Lack of access to diagnostic/genetic tests, Delay in, or inability to make a definitive diagnosis, Lack of management guidelines, Lack of available treatments, Uncertainty about where to refer to, Difficulties in accessing allied health services (e.g. physio, speech, OT, psychology etc.), Uncertainty about available peer support groups for the patient and his/her family	TRUE	TRUE	TRUE	TRUE	TRUE	FALSE	TRUE	TRUE		Yes	Yes	No
1/11/2024 16:59		Female	36-40	Tanzania	2010	Tanzania	5	2019	Iringa	Government based only	Super specialist		10-20/ week	9-10%	Yes	20-Oct	Metabolic/ Genetic, Renal, Gastrointestinal, Endocrine, Neurological, Connective tissue, Cancer, Hematological	TRUE	FALSE	FALSE	TRUE	FALSE	TRUE	FALSE	TRUE	TRUE	FALSE	FALSE	FALSE	TRUE	TRUE	TRUE		Yes	20-Oct	< 6 months ago	Lack of access to diagnostic/genetic tests, Delay in, or inability to make a definitive diagnosis, Lack of management guidelines, Lack of available treatments, Difficulties in accessing allied health services (e.g. physio, speech, OT, psychology etc.), Uncertainty about available peer support groups for the patient and his/her family	TRUE	TRUE	TRUE	TRUE	TRUE	FALSE	FALSE	TRUE		No	Yes	No
1/7/2024 18:14		Female	36-40	Tanzania	2011	Tanzania	6	2018	Dar eś Salaam	Combination of Government and Private Practice only	General Paediatrics		> 20/ week	>10%	Yes	> 20	Metabolic/ Genetic, Gastrointestinal, Endocrine, Neurological, Respiratory, Cardiac, Cancer	TRUE	FALSE	TRUE	FALSE	FALSE	TRUE	FALSE	FALSE	TRUE	FALSE	TRUE	FALSE	FALSE	TRUE	TRUE		Yes	20-Oct	< 6 months ago	Lack of access to diagnostic/genetic tests, Delay in, or inability to make a definitive diagnosis, Lack of management guidelines, Lack of available treatments, Uncertainty about where to refer to, Difficulties in accessing specialized clinics/services., Difficulties in accessing allied health services (e.g. physio, speech, OT, psychology etc.), Uncertainty about available peer support groups for …	TRUE	TRUE	TRUE	TRUE	TRUE	TRUE	TRUE	TRUE		No	No	Yes
1/7/2024 21:54		Female	36-40	Tanzania	2013	Tanzania	4	2020	Kilimanjaro	Combination of Government and Private Practice only	General Paediatrics		> 20/ week	9-10%	Yes	> 20	Metabolic/ Genetic, Connective tissue, Cancer	TRUE	FALSE	FALSE	TRUE	FALSE	FALSE	FALSE	FALSE	TRUE	FALSE	FALSE	FALSE	FALSE	FALSE	FALSE		Yes	20-Oct	< 6 months ago	Lack of access to diagnostic/genetic tests, Lack of available treatments	TRUE	TRUE	FALSE	FALSE	FALSE	FALSE	FALSE	FALSE		Yes	Yes	No
1/7/2024 20:53		Female	46-50	Uganda	2001	Tanzania	18	2006	Dar es salaam	Government based only	General and subspeciality		> 20/ week	9-10%	Yes	> 20	Metabolic/ Genetic, Endocrine	TRUE	FALSE	FALSE	FALSE	FALSE	FALSE	FALSE	FALSE	FALSE	FALSE	FALSE	FALSE	FALSE	FALSE	TRUE		Yes	20-Oct	< 6 months ago	Lack of access to diagnostic/genetic tests, Delay in, or inability to make a definitive diagnosis, Lack of available treatments, Uncertainty about available peer support groups for the patient and his/her family	TRUE	TRUE	FALSE	FALSE	TRUE	FALSE	FALSE	TRUE		Maybe	No	No
1/15/2024 10:46		Female	56-60	Tanzania	1992	Tanzania	23	2001	Dar es Salaam	Combination of Government and Private Practice only	Subspecialty Paediatrics		10-20/ week	3-5%	Yes	>100	Metabolic/ Genetic, Endocrine, Infectious, Haematology	TRUE	TRUE	FALSE	FALSE	FALSE	FALSE	FALSE	FALSE	FALSE	FALSE	FALSE	FALSE	FALSE	FALSE	TRUE		Yes	20-Oct	< 6 months ago	Lack of access to diagnostic/genetic tests, Delay in, or inability to make a definitive diagnosis, Lack of management guidelines, Lack of available treatments, Uncertainty about available peer support groups for the patient and his/her family	TRUE	TRUE	FALSE	TRUE	TRUE	FALSE	FALSE	TRUE		No	No	Yes
1/11/2024 18:15		Male	> 65	India	1987	Tanzania	33	1991	Dar-es-Salaam	Combination of Government and Private Practice only	Subspecialty Paediatrics		10-20/ week	6-8%	Yes	>100	Metabolic/ Genetic, Gastrointestinal, Neurological, Musculoskeletal, Respiratory, Dermatological, Cardiac	TRUE	FALSE	TRUE	FALSE	TRUE	TRUE	TRUE	FALSE	FALSE	FALSE	TRUE	FALSE	FALSE	TRUE	FALSE		Yes	20-Oct	< 6 months ago	Lack of access to diagnostic/genetic tests, Lack of available treatments, Difficulties in accessing allied health services (e.g. physio, speech, OT, psychology etc.), Uncertainty about available peer support groups for the patient and his/her family	TRUE	TRUE	TRUE	FALSE	TRUE	FALSE	FALSE	FALSE		No	No	Yes
1/12/2024 21:54		Male	41-45	Tanzania	2006	Tanzania	12	2012	Dar es Salaam	Combination of Government and Private Practice only	Subspecialty Paediatrics		10-20/ week	< 1%	Yes	1-May	Metabolic/ Genetic, Connective tissue, Dermatological	TRUE	FALSE	FALSE	TRUE	TRUE	FALSE	FALSE	FALSE	FALSE	FALSE	FALSE	FALSE	FALSE	FALSE	FALSE		Yes	>20	< 6 months ago	Lack of access to diagnostic/genetic tests, Lack of available treatments, Uncertainty about where to refer to	TRUE	TRUE	FALSE	FALSE	FALSE	FALSE	TRUE	FALSE		Yes	No	No
1/11/2024 16:28		Female	41-45	Tanzania	2007	Tanzania	11	2013	dar es Salaam	Combination of Government and Private Practice only	Subspecialty Paediatrics		10-20/ week	< 1%	Yes	1-May	Metabolic/ Genetic, Neurological	TRUE	FALSE	FALSE	FALSE	FALSE	FALSE	FALSE	FALSE	FALSE	FALSE	FALSE	FALSE	FALSE	TRUE	FALSE		Yes	>20	< 6 months ago	Lack of access to diagnostic/genetic tests, Delay in, or inability to make a definitive diagnosis, Lack of management guidelines, Lack of available treatments, Uncertainty about where to refer to, Difficulties in accessing specialized clinics/services., Difficulties in accessing allied health services (e.g. physio, speech, OT, psychology etc.), Uncertainty about available peer support groups for …	TRUE	TRUE	TRUE	TRUE	TRUE	TRUE	TRUE	TRUE		No	No	Maybe
1/16/2024 5:04		Female	30-35	Tanzania	2017	Tanzania	3	2021	Dodoma	Combination of Government and Private Practice only	General Paediatrics		> 20/ week	>10%	Yes	1-May	Metabolic/ Genetic, Renal, Gastrointestinal, Endocrine, Neurological, Connective tissue, Rheumatic, Musculoskeletal, Respiratory, Infectious, Immunological, Dermatological, Cardiac, Cancer	TRUE	TRUE	TRUE	TRUE	TRUE	TRUE	TRUE	FALSE	TRUE	TRUE	TRUE	TRUE	TRUE	TRUE	TRUE		Yes	>20	< 6 months ago	Lack of access to diagnostic/genetic tests, Delay in, or inability to make a definitive diagnosis, Lack of management guidelines, Lack of available treatments, Difficulties in accessing specialized clinics/services., Uncertainty about available peer support groups for the patient and his/her family	TRUE	TRUE	FALSE	TRUE	TRUE	TRUE	FALSE	TRUE		No	Maybe	No
1/14/2024 21:48		Female	46-50	Tanzania	2002	Tanzania	17	2007	Kilimanjaro	Combination of Government and Private Practice only	General Paediatrics		10-20/ week	3-5%	Yes	5-Oct	Metabolic/ Genetic, Renal, Gastrointestinal, Endocrine, Neurological, Connective tissue, Rheumatic, Musculoskeletal, Respiratory, Infectious, Immunological, Dermatological, Cardiac, Cancer	TRUE	TRUE	TRUE	TRUE	TRUE	TRUE	TRUE	FALSE	TRUE	TRUE	TRUE	TRUE	TRUE	TRUE	TRUE		Yes	>20	< 6 months ago	Lack of access to diagnostic/genetic tests, Lack of management guidelines	TRUE	FALSE	FALSE	TRUE	FALSE	FALSE	FALSE	FALSE		Yes	Yes	Maybe
1/21/2024 17:18		Female	30-35	Tanzania	2012	Tanzania	5	2019	Moshi	Combination of Government and Private Practice only	Subspecialty Paediatrics		> 20/ week	>10%	Yes	20-Oct	Metabolic/ Genetic, Renal, Gastrointestinal, Endocrine, Neurological, Connective tissue, Rheumatic, Musculoskeletal, Respiratory, Infectious, Immunological, Dermatological, Cardiac, Cancer	TRUE	TRUE	TRUE	TRUE	TRUE	TRUE	TRUE	FALSE	TRUE	TRUE	TRUE	TRUE	TRUE	TRUE	TRUE		Yes	>20	< 6 months ago	Lack of access to diagnostic/genetic tests, Delay in, or inability to make a definitive diagnosis, Lack of management guidelines, Lack of available treatments, Uncertainty about where to refer to, Difficulties in accessing specialized clinics/services., Difficulties in accessing allied health services (e.g. physio, speech, OT, psychology etc.), Uncertainty about available peer support groups for …	TRUE	TRUE	TRUE	TRUE	TRUE	TRUE	TRUE	TRUE		No	No	Yes
1/15/2024 8:43		Male	41-45	Tanzania	2006	Tanzania	12	2012	Moshi	Combination of Government and Private Practice only	General Paediatrics		> 20/ week	2-3%	Yes	20-Oct	Metabolic/ Genetic, Renal, Gastrointestinal, Endocrine, Neurological, Connective tissue, Rheumatic, Musculoskeletal, Respiratory, Infectious, Immunological, Dermatological, Cardiac, Cancer	TRUE	TRUE	TRUE	TRUE	TRUE	TRUE	TRUE	FALSE	TRUE	TRUE	TRUE	TRUE	TRUE	TRUE	TRUE		Yes	>20	< 6 months ago	Lack of access to diagnostic/genetic tests, Delay in, or inability to make a definitive diagnosis, Lack of management guidelines, Lack of available treatments, Uncertainty about where to refer to, Difficulties in accessing specialized clinics/services., Uncertainty about available peer support groups for the patient and his/her family	TRUE	TRUE	FALSE	TRUE	TRUE	TRUE	TRUE	TRUE		No	No	No
1/14/2024 12:08		Female	36-40	Tanzania	2007	Tanzania	5	2019	Dar es salam	Combination of Government and Private Practice only	General Paediatrics		> 20/ week	< 1%	Yes	> 20	Metabolic/ Genetic, Renal, Gastrointestinal, Endocrine, Neurological, Connective tissue, Rheumatic, Musculoskeletal, Respiratory, Infectious, Immunological, Dermatological, Cardiac, Cancer	TRUE	TRUE	TRUE	TRUE	TRUE	TRUE	TRUE	FALSE	TRUE	TRUE	TRUE	TRUE	TRUE	TRUE	TRUE		Yes	>20	< 6 months ago	Lack of access to diagnostic/genetic tests, Delay in, or inability to make a definitive diagnosis, Lack of management guidelines, Lack of available treatments, Uncertainty about where to refer to, Difficulties in accessing specialized clinics/services.	TRUE	TRUE	FALSE	TRUE	FALSE	TRUE	TRUE	TRUE		No	No	No
1/15/2024 9:24		Male	61-64	Tanzania	1990	Tanzania	22	2002	Dar Es salaam	Combination of Government and Private Practice only	Pediatric Cardiology		10-20/ week	>10%	Yes	> 20	Metabolic/ Genetic, Gastrointestinal, Neurological, Connective tissue, Rheumatic, Musculoskeletal, Respiratory, Infectious, Immunological, Dermatological, Cardiac	TRUE	TRUE	TRUE	TRUE	TRUE	TRUE	TRUE	FALSE	FALSE	TRUE	TRUE	TRUE	FALSE	TRUE	FALSE		Yes	>20	< 6 months ago	Lack of access to diagnostic/genetic tests, Lack of available treatments, Difficulties in accessing specialized clinics/services., Difficulties in accessing allied health services (e.g. physio, speech, OT, psychology etc.)	TRUE	TRUE	TRUE	FALSE	FALSE	TRUE	FALSE	FALSE		Yes	Yes	Maybe
1/8/2024 18:22		Female	41-45	Tanzania	2007	Tanzania	11	2013	Dar es salaam	Combination of Government and Private Practice only	Paediatric Endocrinologist		5-10/ week	2-3%	Yes	> 20	Metabolic/ Genetic, Endocrine, Musculoskeletal, Immunological	TRUE	FALSE	FALSE	FALSE	FALSE	FALSE	TRUE	FALSE	FALSE	FALSE	FALSE	TRUE	FALSE	FALSE	TRUE		Yes	>20	< 6 months ago	Lack of access to diagnostic/genetic tests, Delay in, or inability to make a definitive diagnosis, Lack of management guidelines, Lack of available treatments	TRUE	TRUE	FALSE	TRUE	FALSE	FALSE	FALSE	TRUE		No	No	No
1/15/2024 8:21		Male	46-50	Tanzania	2006	Tanzania	11	2013	Dar es Salaam	Combination of Government and Private Practice only	General Paediatrics		5-10/ week	2-3%	Yes	> 20	Gastrointestinal, Infectious, Cancer	FALSE	TRUE	FALSE	FALSE	FALSE	TRUE	FALSE	FALSE	TRUE	FALSE	FALSE	FALSE	FALSE	FALSE	FALSE		Yes	>20	< 6 months ago	Lack of access to diagnostic/genetic tests, Delay in, or inability to make a definitive diagnosis, Lack of available treatments, Difficulties in accessing specialized clinics/services.	TRUE	TRUE	FALSE	FALSE	FALSE	TRUE	FALSE	TRUE		No	Maybe	No
1/15/2024 11:18		Female	36-40	Tanzania	2010	China	8	2016	Dar es Salaam	Government based only	Subspecialty Paediatrics		> 20/ week	3-5%	Yes	> 20	Metabolic/ Genetic, Renal, Gastrointestinal, Endocrine, Neurological, Connective tissue, Musculoskeletal, Respiratory, Immunological, Dermatological, Cardiac	TRUE	FALSE	TRUE	TRUE	TRUE	TRUE	TRUE	FALSE	FALSE	FALSE	TRUE	TRUE	TRUE	TRUE	TRUE		Yes	>20	< 6 months ago	Lack of access to diagnostic/genetic tests, Delay in, or inability to make a definitive diagnosis, Lack of management guidelines, Lack of available treatments, Uncertainty about available peer support groups for the patient and his/her family	TRUE	TRUE	FALSE	TRUE	TRUE	FALSE	FALSE	TRUE		Maybe	No	Yes
1/24/2024 19:56		Male	41-45	Tanzania	2005	Tanzania	16	2008	Dar es Salaam	Combination of Government and Private Practice only	Subspecialty Paediatrics		10-20/ week	3-5%	Yes	> 20	Metabolic/ Genetic, Neurological, Connective tissue, Musculoskeletal, Infectious, Immunological	TRUE	TRUE	FALSE	TRUE	FALSE	FALSE	TRUE	FALSE	FALSE	FALSE	FALSE	TRUE	FALSE	TRUE	FALSE		Yes	>20	< 6 months ago	Lack of access to diagnostic/genetic tests, Delay in, or inability to make a definitive diagnosis, Lack of management guidelines, Lack of available treatments, Difficulties in accessing specialized clinics/services., Uncertainty about available peer support groups for the patient and his/her family	TRUE	TRUE	FALSE	TRUE	TRUE	TRUE	FALSE	TRUE		Yes	No	Yes
1/7/2024 16:43		Male	41-45	Tanzania	2006	Tanzania	11	2013	Dar es Salaam	Private practice only	Subspecialty Paediatrics		1-5/ week	3-5%	Yes	> 20	Metabolic/ Genetic, Gastrointestinal, Neurological, Connective tissue, Musculoskeletal	TRUE	FALSE	FALSE	TRUE	FALSE	TRUE	TRUE	FALSE	FALSE	FALSE	FALSE	FALSE	FALSE	TRUE	FALSE		Yes	>20	< 6 months ago	Lack of access to diagnostic/genetic tests, Lack of available treatments, Difficulties in accessing allied health services (e.g. physio, speech, OT, psychology etc.), Uncertainty about available peer support groups for the patient and his/her family	TRUE	TRUE	TRUE	FALSE	TRUE	FALSE	FALSE	FALSE		No	No	Yes
1/7/2024 16:52		Male	51-55	Tanzania	Tanzania	Tanzania	#VALUE!	Tanzania	Dar es salaam	Combination of Government and Private Practice only	Subspecialty Paediatrics		5-10/ week	9-10%	Yes	> 20	Metabolic/ Genetic, Renal, Gastrointestinal, Endocrine, Neurological, Connective tissue, Rheumatic, Musculoskeletal, Respiratory, Infectious, Immunological, Dermatological, Cardiac, Cancer	TRUE	TRUE	TRUE	TRUE	TRUE	TRUE	TRUE	FALSE	TRUE	TRUE	TRUE	TRUE	TRUE	TRUE	TRUE		Yes	>20	< 6 months ago	Lack of access to diagnostic/genetic tests, Delay in, or inability to make a definitive diagnosis, Lack of management guidelines, Lack of available treatments, Uncertainty about where to refer to, Difficulties in accessing specialized clinics/services., Uncertainty about available peer support groups for the patient and his/her family	TRUE	TRUE	FALSE	TRUE	TRUE	TRUE	TRUE	TRUE		Yes	Yes	No
1/16/2024 9:21		Female	46-50	TANZANIA	2005	TANZANIA	14	2010	Mwanza	Combination of Government and Private Practice only	General Paediatrics		> 20/ week	3-5%	Yes	>100	Metabolic/ Genetic, Renal, Gastrointestinal, Endocrine, Neurological, Connective tissue, Rheumatic, Musculoskeletal, Respiratory, Infectious, Immunological, Dermatological, Cardiac, Cancer	TRUE	TRUE	TRUE	TRUE	TRUE	TRUE	TRUE	FALSE	TRUE	TRUE	TRUE	TRUE	TRUE	TRUE	TRUE		Yes	>20	< 6 months ago	Lack of access to diagnostic/genetic tests, Difficulties in accessing specialized clinics/services.	TRUE	FALSE	FALSE	FALSE	FALSE	TRUE	FALSE	FALSE		Yes	No	No
1/10/2024 17:19		Female	36-40	China	2009	China	9	2015	Morogoro	Combination of Government and Private Practice only	General Paediatrics		> 20/ week	6-8%	Yes	>100	Metabolic/ Genetic, Endocrine, Neurological, Respiratory, Immunological, Dermatological, Cancer	TRUE	FALSE	TRUE	FALSE	TRUE	FALSE	FALSE	FALSE	TRUE	FALSE	FALSE	TRUE	FALSE	TRUE	TRUE		Yes	>20	< 6 months ago	Lack of access to diagnostic/genetic tests, Delay in, or inability to make a definitive diagnosis, Lack of management guidelines, Lack of available treatments, Difficulties in accessing specialized clinics/services., Difficulties in accessing allied health services (e.g. physio, speech, OT, psychology etc.), Uncertainty about available peer support groups for the patient and his/her family, Finan…	TRUE	TRUE	TRUE	TRUE	TRUE	TRUE	FALSE	TRUE		No	No	No
1/15/2024 16:32		Female	56-60	Germany	1990	Germany	26	1998	Dar es Salaam	Combination of Government and Private Practice only	Subspecialty Paediatrics		> 20/ week	6-8%	Yes	>100	Metabolic/ Genetic, Renal, Gastrointestinal, Neurological, Connective tissue, Cardiac	TRUE	FALSE	FALSE	TRUE	FALSE	TRUE	FALSE	FALSE	FALSE	FALSE	TRUE	FALSE	TRUE	TRUE	FALSE		Yes	>20	< 6 months ago	Lack of access to diagnostic/genetic tests, Delay in, or inability to make a definitive diagnosis, Lack of available treatments, Difficulties in accessing allied health services (e.g. physio, speech, OT, psychology etc.), Uncertainty about available peer support groups for the patient and his/her family	TRUE	TRUE	TRUE	FALSE	TRUE	FALSE	FALSE	TRUE		Yes	No	Yes
1/14/2024 21:47		Female	36-40	Tanzania	2008	Tanzania	11	2013	Dar es Salaam	Combination of Government and Private Practice only	General Paediatrics		5-10/ week	2-3%	No	1-May	Gastrointestinal, Cancer	FALSE	FALSE	FALSE	FALSE	FALSE	TRUE	FALSE	FALSE	TRUE	FALSE	FALSE	FALSE	FALSE	FALSE	FALSE		Maybe	1-May	> 3 years ago	Lack of access to diagnostic/genetic tests, Delay in, or inability to make a definitive diagnosis, Lack of management guidelines, Lack of available treatments, Uncertainty about where to refer to	TRUE	TRUE	FALSE	TRUE	FALSE	FALSE	TRUE	TRUE		Yes	Maybe	Yes
1/7/2024 16:46		Female	51-55	India	India	India	30	1994	Dar es salaam	Private practice only	General Paediatrics		5-10/ week	2-3%	No	1-May	Metabolic/ Genetic, Musculoskeletal, Respiratory	TRUE	FALSE	TRUE	FALSE	FALSE	FALSE	TRUE	FALSE	FALSE	FALSE	FALSE	FALSE	FALSE	FALSE	FALSE		No	1-May	> 3 years ago	Lack of available treatments, Difficulties in accessing specialized clinics/services.	FALSE	TRUE	FALSE	FALSE	FALSE	TRUE	FALSE	FALSE		Yes	Yes	No
1/8/2024 21:13		Female	36-40	Tanzania	2010	Tanzania	6	2018	Tabora	Private practice only	General Paediatrics		> 20/ week	< 1%	Yes	5-Oct	Neurological, Connective tissue	FALSE	FALSE	FALSE	TRUE	FALSE	FALSE	FALSE	FALSE	FALSE	FALSE	FALSE	FALSE	FALSE	TRUE	FALSE		No	1-May	> 3 years ago	Lack of access to diagnostic/genetic tests	TRUE	FALSE	FALSE	FALSE	FALSE	FALSE	FALSE	FALSE		No	Yes	No
1/9/2024 11:32		Male	46-50	TANZANIA	2003	TANZANIA	13	2011	MWANZA	Combination of Government and Private Practice only	General Paediatrics		5-10/ week	2-3%	Maybe	1-May	Metabolic/ Genetic, Connective tissue	TRUE	FALSE	FALSE	TRUE	FALSE	FALSE	FALSE	FALSE	FALSE	FALSE	FALSE	FALSE	FALSE	FALSE	FALSE		Yes	1-May	> 3 years ago	Lack of access to diagnostic/genetic tests, Delay in, or inability to make a definitive diagnosis, Lack of management guidelines, Lack of available treatments, Difficulties in accessing allied health services (e.g. physio, speech, OT, psychology etc.), Uncertainty about available peer support groups for the patient and his/her family	TRUE	TRUE	TRUE	TRUE	TRUE	FALSE	FALSE	TRUE		Yes	Maybe	No
1/7/2024 22:11		Female	51-55	Tanzani	2011	Tanzania	3	2021	Morogoro	Government based only	General Paediatrics		> 20/ week	2-3%	Maybe	1-May	Immunological	FALSE	FALSE	FALSE	FALSE	FALSE	FALSE	FALSE	FALSE	FALSE	FALSE	FALSE	TRUE	FALSE	FALSE	FALSE		Yes	1-May	> 3 years ago	Lack of access to diagnostic/genetic tests, Delay in, or inability to make a definitive diagnosis, Lack of management guidelines, Lack of available treatments, Uncertainty about available peer support groups for the patient and his/her family	TRUE	TRUE	FALSE	TRUE	TRUE	FALSE	FALSE	TRUE		No	Yes	No
1/21/2024 23:18		Female	36-40	Tanzania	2012	Tanzania	3	2021	Dar es salaam	Combination of Government and Private Practice only	General Paediatrics		> 20/ week	< 1%	Yes	1-May	Metabolic/ Genetic	TRUE	FALSE	FALSE	FALSE	FALSE	FALSE	FALSE	FALSE	FALSE	FALSE	FALSE	FALSE	FALSE	FALSE	FALSE		Yes	1-May	> 3 years ago	Lack of access to diagnostic/genetic tests, Delay in, or inability to make a definitive diagnosis, Lack of management guidelines, Lack of available treatments, Difficulties in accessing allied health services (e.g. physio, speech, OT, psychology etc.), Uncertainty about available peer support groups for the patient and his/her family	TRUE	TRUE	TRUE	TRUE	TRUE	FALSE	FALSE	TRUE		No	Maybe	No
1/10/2024 14:10		Male	41-45	Tanzania	2007	Tanzania	11	2013	DSM	Private practice only	General Paediatrics		10-20/ week	< 1%	Yes	1-May	Rheumatic	FALSE	FALSE	FALSE	FALSE	FALSE	FALSE	FALSE	FALSE	FALSE	TRUE	FALSE	FALSE	FALSE	FALSE	FALSE		Yes	1-May	> 3 years ago	Lack of access to diagnostic/genetic tests, Delay in, or inability to make a definitive diagnosis, Lack of available treatments, Uncertainty about available peer support groups for the patient and his/her family	TRUE	TRUE	FALSE	FALSE	TRUE	FALSE	FALSE	TRUE		No	No	No
1/11/2024 16:22		Female	41-45	Tanzania	2007	Tanzania	11	2013	Dar es salaam	Private practice only	General Paediatrics		10-20/ week	2-3%	Yes	1-May	Neurological	FALSE	FALSE	FALSE	FALSE	FALSE	FALSE	FALSE	FALSE	FALSE	FALSE	FALSE	FALSE	FALSE	TRUE	FALSE		Yes	1-May	> 3 years ago	Lack of access to diagnostic/genetic tests, Delay in, or inability to make a definitive diagnosis, Lack of management guidelines, Lack of available treatments, Difficulties in accessing allied health services (e.g. physio, speech, OT, psychology etc.)	TRUE	TRUE	TRUE	TRUE	FALSE	FALSE	FALSE	TRUE		Yes	No	No
1/14/2024 23:33		Male	41-45	Tanzania	2008	Tanzania	9	2015	Tanga	Government based only	General Paediatrics		> 20/ week	3-5%	Yes	5-Oct	Metabolic/ Genetic, Neurological, Connective tissue, Cardiac	TRUE	FALSE	FALSE	TRUE	FALSE	FALSE	FALSE	FALSE	FALSE	FALSE	TRUE	FALSE	FALSE	TRUE	FALSE		Yes	5-Oct	> 3 years ago	Lack of access to diagnostic/genetic tests, Delay in, or inability to make a definitive diagnosis, Lack of management guidelines, Difficulties in accessing allied health services (e.g. physio, speech, OT, psychology etc.), Uncertainty about available peer support groups for the patient and his/her family	TRUE	FALSE	TRUE	TRUE	TRUE	FALSE	FALSE	TRUE		Yes	Yes	No
1/8/2024 18:17		Female	36-40	Tanzania	2013	Tanzania	1	2023	Dar es salaam	Combination of Government and Private Practice only	General Paediatrics		> 20/ week	2-3%	Maybe	1-May	Metabolic/ Genetic, Renal, Dermatological	TRUE	FALSE	FALSE	FALSE	TRUE	FALSE	FALSE	FALSE	FALSE	FALSE	FALSE	FALSE	TRUE	FALSE	FALSE		Maybe	1-May	1-3 years ago	Lack of access to diagnostic/genetic tests, Delay in, or inability to make a definitive diagnosis, Lack of management guidelines	TRUE	FALSE	FALSE	TRUE	FALSE	FALSE	FALSE	TRUE		Yes	Yes	Maybe
1/7/2024 22:43		Female	36-40	Tanzania	2011	Twnzania	4	2020	Dae es salaam	Combination of Government and Private Practice only	General Paediatrics		5-10/ week	2-3%	Yes	1-May	Metabolic/ Genetic, Connective tissue, Rheumatic, Musculoskeletal, Cardiac	TRUE	FALSE	FALSE	TRUE	FALSE	FALSE	TRUE	FALSE	FALSE	TRUE	TRUE	FALSE	FALSE	FALSE	FALSE		Maybe	1-May	1-3 years ago	Lack of access to diagnostic/genetic tests, Delay in, or inability to make a definitive diagnosis, Lack of management guidelines, Uncertainty about where to refer to, Difficulties in accessing specialized clinics/services.	TRUE	FALSE	FALSE	TRUE	FALSE	TRUE	TRUE	TRUE		Yes	Maybe	No
1/7/2024 21:32		Female	36-40	Tanzania	2011	Tanzania	5	2019	Dar es salaam	Combination of Government and Private Practice only	General Paediatrics		> 20/ week	< 1%	Maybe	1-May	Metabolic/ Genetic	TRUE	FALSE	FALSE	FALSE	FALSE	FALSE	FALSE	FALSE	FALSE	FALSE	FALSE	FALSE	FALSE	FALSE	FALSE		Yes	1-May	1-3 years ago	Lack of access to diagnostic/genetic tests, Delay in, or inability to make a definitive diagnosis, Lack of available treatments, Difficulties in accessing specialized clinics/services.	TRUE	TRUE	FALSE	FALSE	FALSE	TRUE	FALSE	TRUE		No	No	No
1/7/2024 21:44		Female	46-50	Russia	2003	Tanzania	15	2009	Dar es Salaam	Government based only	General Paediatrics		> 20/ week	6-8%	Maybe	1-May	Neurological	FALSE	FALSE	FALSE	FALSE	FALSE	FALSE	FALSE	FALSE	FALSE	FALSE	FALSE	FALSE	FALSE	TRUE	FALSE		Yes	1-May	1-3 years ago	Delay in, or inability to make a definitive diagnosis	FALSE	FALSE	FALSE	FALSE	FALSE	FALSE	FALSE	TRUE		No	No	No
1/7/2024 21:14		Female	30-35	Tanzania	2014	Tanzania	5	2019	Dodoma	Private practice only	Subspecialty Paediatrics		> 20/ week	< 1%	Yes	1-May	Neurological, Musculoskeletal, Cardiac	FALSE	FALSE	FALSE	FALSE	FALSE	FALSE	TRUE	FALSE	FALSE	FALSE	TRUE	FALSE	FALSE	TRUE	FALSE		Yes	1-May	1-3 years ago	Lack of access to diagnostic/genetic tests, Delay in, or inability to make a definitive diagnosis	TRUE	FALSE	FALSE	FALSE	FALSE	FALSE	FALSE	TRUE		Yes	Yes	No
1/11/2024 16:28		Female	41-45	Uganda	2006	Tanzania	11	2013	Dar es Salaam	Combination of Government and Private Practice only	General Paediatrics		5-10/ week	< 1%	Yes	1-May	Metabolic/ Genetic, Musculoskeletal, Respiratory	TRUE	FALSE	TRUE	FALSE	FALSE	FALSE	TRUE	FALSE	FALSE	FALSE	FALSE	FALSE	FALSE	FALSE	FALSE		Yes	1-May	1-3 years ago	Lack of access to diagnostic/genetic tests, Delay in, or inability to make a definitive diagnosis	TRUE	FALSE	FALSE	FALSE	FALSE	FALSE	FALSE	TRUE		No	No	No
2/1/2024 19:25		Female	30-35	Tanzania	2013	Tanzania	4	2020	Dar es Salaam	Private practice only	General Paediatrics		> 20/ week	< 1%	Yes	1-May	Renal, Immunological	FALSE	FALSE	FALSE	FALSE	FALSE	FALSE	FALSE	FALSE	FALSE	FALSE	FALSE	TRUE	TRUE	FALSE	FALSE		Yes	1-May	1-3 years ago	Lack of access to diagnostic/genetic tests, Lack of available treatments, Difficulties in accessing specialized clinics/services., Difficulties in accessing allied health services (e.g. physio, speech, OT, psychology etc.)	TRUE	TRUE	TRUE	FALSE	FALSE	TRUE	FALSE	FALSE		No	Yes	No
1/7/2024 21:38		Female	36-40	Tanzania	2013	Tanzania	5	2019	Dodoma	Private practice only	General Paediatrics		5-10/ week	< 1%	Yes	1-May	Neurological, Respiratory, Dermatological, Cardiac	FALSE	FALSE	TRUE	FALSE	TRUE	FALSE	FALSE	FALSE	FALSE	FALSE	TRUE	FALSE	FALSE	TRUE	FALSE		Yes	1-May	1-3 years ago	Lack of access to diagnostic/genetic tests, Delay in, or inability to make a definitive diagnosis, Lack of available treatments, Difficulties in accessing allied health services (e.g. physio, speech, OT, psychology etc.)	TRUE	TRUE	TRUE	FALSE	FALSE	FALSE	FALSE	TRUE		No	No	No
1/15/2024 5:15		Female	41-45	Tanzania	2009	Tanzania	5	2019	Dodoma	Combination of Government and Private Practice only	General Paediatrics		10-20/ week	2-3%	Yes	1-May	Musculoskeletal	FALSE	FALSE	FALSE	FALSE	FALSE	FALSE	TRUE	FALSE	FALSE	FALSE	FALSE	FALSE	FALSE	FALSE	FALSE		Yes	1-May	1-3 years ago	Lack of access to diagnostic/genetic tests, Delay in, or inability to make a definitive diagnosis, Lack of management guidelines, Difficulties in accessing specialized clinics/services., Difficulties in accessing allied health services (e.g. physio, speech, OT, psychology etc.), Uncertainty about available peer support groups for the patient and his/her family	TRUE	FALSE	TRUE	TRUE	TRUE	TRUE	FALSE	TRUE		Yes	No	No
1/14/2024 22:34		Male	41-45	Tanzania	2010	Tanzania	4	2020	Dar es Salaam	Private practice only	General Paediatrics		> 20/ week	3-5%	Yes	1-May	Musculoskeletal	FALSE	FALSE	FALSE	FALSE	FALSE	FALSE	TRUE	FALSE	FALSE	FALSE	FALSE	FALSE	FALSE	FALSE	FALSE		Yes	1-May	1-3 years ago	Lack of access to diagnostic/genetic tests, Delay in, or inability to make a definitive diagnosis, Difficulties in accessing specialized clinics/services., Uncertainty about available peer support groups for the patient and his/her family	TRUE	FALSE	FALSE	FALSE	TRUE	TRUE	FALSE	TRUE		Yes	Maybe	Yes
1/10/2024 16:53		Female	30-35	tanzania	2016	tanzania	2	2022	Dar es salaam	Combination of Government and Private Practice only	General Paediatrics		> 20/ week	2-3%	Yes	5-Oct	Metabolic/ Genetic, Endocrine, Neurological, Immunological, Cardiac	TRUE	FALSE	FALSE	FALSE	FALSE	FALSE	FALSE	FALSE	FALSE	FALSE	TRUE	TRUE	FALSE	TRUE	TRUE		Yes	1-May	1-3 years ago	Lack of access to diagnostic/genetic tests, Delay in, or inability to make a definitive diagnosis, Lack of management guidelines, Lack of available treatments, Difficulties in accessing allied health services (e.g. physio, speech, OT, psychology etc.), Uncertainty about available peer support groups for the patient and his/her family	TRUE	TRUE	TRUE	TRUE	TRUE	FALSE	FALSE	TRUE		Maybe	Maybe	No
1/25/2024 17:07		Female	30-35	Tanzania	2014	Tanzania	4	2020	Dar es Salaam, kigamboni	Private practice only	General Paediatrics		10-20/ week	3-5%	Yes	1-May	Neurological	FALSE	FALSE	FALSE	FALSE	FALSE	FALSE	FALSE	FALSE	FALSE	FALSE	FALSE	FALSE	FALSE	TRUE	FALSE		Yes	5-Oct	1-3 years ago	Lack of access to diagnostic/genetic tests, Delay in, or inability to make a definitive diagnosis, Lack of management guidelines, Lack of available treatments, Uncertainty about where to refer to	TRUE	TRUE	FALSE	TRUE	FALSE	FALSE	TRUE	TRUE		Maybe	Maybe	Yes
1/8/2024 17:15		Female	30-35	Tanzania	2016	Tanzania	2	2022	Mwanza	Combination of Government and Private Practice only	General Paediatrics		> 20/ week	2-3%	Maybe	1-May	Metabolic/ Genetic, Gastrointestinal, Endocrine, Cardiac	TRUE	FALSE	FALSE	FALSE	FALSE	TRUE	FALSE	FALSE	FALSE	FALSE	TRUE	FALSE	FALSE	FALSE	TRUE		Maybe	1-May	6-12 months ago	Lack of access to diagnostic/genetic tests, Delay in, or inability to make a definitive diagnosis, Lack of management guidelines, Lack of available treatments, Uncertainty about where to refer to, Difficulties in accessing specialized clinics/services.	TRUE	TRUE	FALSE	TRUE	FALSE	TRUE	TRUE	TRUE		No	Yes	Yes
1/16/2024 10:36		Male	36-40	Tanzania	2008	Uganda	5	2019	Dar es salaaam	Private practice only	General Paediatrics		1-5/ week	< 1%	No	1-May	Metabolic/ Genetic	TRUE	FALSE	FALSE	FALSE	FALSE	FALSE	FALSE	FALSE	FALSE	FALSE	FALSE	FALSE	FALSE	FALSE	FALSE		No	1-May	6-12 months ago	Lack of access to diagnostic/genetic tests	TRUE	FALSE	FALSE	FALSE	FALSE	FALSE	FALSE	FALSE		Yes	Yes	No
1/13/2024 16:23		Female	51-55	Tanzania	2005	2008	13	2011	Dar es salaam	Government based only	General Paediatrics		5-10/ week	2-3%	Yes	1-May	Metabolic/ Genetic	TRUE	FALSE	FALSE	FALSE	FALSE	FALSE	FALSE	FALSE	FALSE	FALSE	FALSE	FALSE	FALSE	FALSE	FALSE		No	1-May	6-12 months ago	Lack of access to diagnostic/genetic tests, Delay in, or inability to make a definitive diagnosis, Lack of management guidelines	TRUE	FALSE	FALSE	TRUE	FALSE	FALSE	FALSE	TRUE		Yes	No	No
1/15/2024 11:34		Male	36-40	Tanzania	2011	Tanzania	5	2019	Dar es salaam	Combination of Government and Private Practice only	General Paediatrics		> 20/ week	2-3%	Maybe	1-May	Renal, Connective tissue, Dermatological	FALSE	FALSE	FALSE	TRUE	TRUE	FALSE	FALSE	FALSE	FALSE	FALSE	FALSE	FALSE	TRUE	FALSE	FALSE		Yes	1-May	6-12 months ago	Lack of access to diagnostic/genetic tests, Uncertainty about where to refer to	TRUE	FALSE	FALSE	FALSE	FALSE	FALSE	TRUE	FALSE		No	No	No
1/8/2024 2:20		Female	30-35	Ukraine	2014	Tanzania	1	2023	Zanzibar	Government based only	General Paediatrics		> 20/ week	3-5%	Maybe	1-May	Neurological, Connective tissue, Musculoskeletal, Dermatological, Cardiac	FALSE	FALSE	FALSE	TRUE	TRUE	FALSE	TRUE	FALSE	FALSE	FALSE	TRUE	FALSE	FALSE	TRUE	FALSE		Yes	1-May	6-12 months ago	Lack of access to diagnostic/genetic tests, Delay in, or inability to make a definitive diagnosis, Lack of management guidelines, Lack of available treatments	TRUE	TRUE	FALSE	TRUE	FALSE	FALSE	FALSE	TRUE		Yes	No	No
2/2/2024 17:59		Female	41-45	Turkey	2007	Tanzania	6	2018	Dar es salaam	Combination of Government and Private Practice only	General Paediatrics		> 20/ week	6-8%	Maybe	1-May	Musculoskeletal	FALSE	FALSE	FALSE	FALSE	FALSE	FALSE	TRUE	FALSE	FALSE	FALSE	FALSE	FALSE	FALSE	FALSE	FALSE		Yes	1-May	6-12 months ago	Lack of access to diagnostic/genetic tests, Delay in, or inability to make a definitive diagnosis, Lack of management guidelines, Lack of available treatments, Difficulties in accessing allied health services (e.g. physio, speech, OT, psychology etc.), Uncertainty about available peer support groups for the patient and his/her family	TRUE	TRUE	TRUE	TRUE	TRUE	FALSE	FALSE	TRUE		Yes	Maybe	No
1/8/2024 10:18		Female	41-45	Tanzania	2005	Tanzania	12	2012	Dar Es Salaam	Government based only	General Paediatrics		1-5/ week	< 1%	No	1-May	Metabolic/ Genetic, Neurological, Immunological	TRUE	FALSE	FALSE	FALSE	FALSE	FALSE	FALSE	FALSE	FALSE	FALSE	FALSE	TRUE	FALSE	TRUE	FALSE		Yes	1-May	6-12 months ago	Lack of access to diagnostic/genetic tests, Delay in, or inability to make a definitive diagnosis, Lack of management guidelines, Lack of available treatments, Uncertainty about where to refer to, Difficulties in accessing specialized clinics/services., Uncertainty about available peer support groups for the patient and his/her family	TRUE	TRUE	FALSE	TRUE	TRUE	TRUE	TRUE	TRUE		No	No	No
1/8/2024 10:16		Female	41-45	Tanzania	2009	Tanzania	7	2017	Dar es salaam	Private practice only	General Paediatrics		< 1/ week	< 1%	Yes	1-May	Cancer	FALSE	FALSE	FALSE	FALSE	FALSE	FALSE	FALSE	FALSE	TRUE	FALSE	FALSE	FALSE	FALSE	FALSE	FALSE		Yes	1-May	6-12 months ago	Lack of access to diagnostic/genetic tests	TRUE	FALSE	FALSE	FALSE	FALSE	FALSE	FALSE	FALSE		Yes	No	Yes
1/7/2024 16:42		Male	46-50	Tanzania	2005	People's Republic of China	12	2012	Dar es Salaam	Combination of Government and Private Practice only	General Paediatrics		5-10/ week	< 1%	Yes	1-May	Metabolic/ Genetic, Renal, Gastrointestinal, Endocrine, Neurological, Musculoskeletal, Respiratory, Infectious, Immunological, Dermatological, Cardiac, Cancer	TRUE	TRUE	TRUE	FALSE	TRUE	TRUE	TRUE	FALSE	TRUE	FALSE	TRUE	TRUE	TRUE	TRUE	TRUE		Yes	1-May	6-12 months ago	Lack of access to diagnostic/genetic tests, Delay in, or inability to make a definitive diagnosis, Lack of available treatments	TRUE	TRUE	FALSE	FALSE	FALSE	FALSE	FALSE	TRUE		Yes	Maybe	No
1/15/2024 7:36		Female	36-40	Tanzania	2011	China	7	2017	Mbeya	Combination of Government and Private Practice only	General Paediatrics		> 20/ week	< 1%	Yes	1-May	Metabolic/ Genetic, Neurological, Immunological	TRUE	FALSE	FALSE	FALSE	FALSE	FALSE	FALSE	FALSE	FALSE	FALSE	FALSE	TRUE	FALSE	TRUE	FALSE		Yes	1-May	6-12 months ago	Lack of access to diagnostic/genetic tests, Lack of management guidelines, Uncertainty about where to refer to	TRUE	FALSE	FALSE	TRUE	FALSE	FALSE	TRUE	FALSE		Maybe	Maybe	No
2/3/2024 20:39		Male	41-45	Tanzania	2009	Tanzania	9	2015	Haydom	Combination of Government and Private Practice only	General Paediatrics		5-10/ week	< 1%	Yes	1-May	Metabolic/ Genetic, Renal, Gastrointestinal, Endocrine, Neurological, Rheumatic, Musculoskeletal, Respiratory, Immunological, Dermatological, Cardiac, Cancer	TRUE	FALSE	TRUE	FALSE	TRUE	TRUE	TRUE	FALSE	TRUE	TRUE	TRUE	TRUE	TRUE	TRUE	TRUE		Yes	1-May	6-12 months ago	Lack of access to diagnostic/genetic tests, Delay in, or inability to make a definitive diagnosis, Lack of management guidelines, Lack of available treatments, Uncertainty about where to refer to, Difficulties in accessing specialized clinics/services., Uncertainty about available peer support groups for the patient and his/her family	TRUE	TRUE	FALSE	TRUE	TRUE	TRUE	TRUE	TRUE		Maybe	Maybe	No
1/7/2024 18:24		Male	41-45	TANZANIA	2006	TANZANIA	6	2018	Dar es Salaam	Government based only	General Paediatrics		5-10/ week	< 1%	Yes	1-May	Metabolic/ Genetic	TRUE	FALSE	FALSE	FALSE	FALSE	FALSE	FALSE	FALSE	FALSE	FALSE	FALSE	FALSE	FALSE	FALSE	FALSE		Yes	1-May	6-12 months ago	Lack of access to diagnostic/genetic tests, Delay in, or inability to make a definitive diagnosis, Lack of management guidelines, Lack of available treatments, Uncertainty about where to refer to	TRUE	TRUE	FALSE	TRUE	FALSE	FALSE	TRUE	TRUE		No	No	No
1/15/2024 9:29		Female	30-35	Tanzania	2016	Tanzania	1	2023	Dar es salaam	Private practice only	General Paediatrics		> 20/ week	< 1%	Yes	1-May	Neurological, Rheumatic	FALSE	FALSE	FALSE	FALSE	FALSE	FALSE	FALSE	FALSE	FALSE	TRUE	FALSE	FALSE	FALSE	TRUE	FALSE		Yes	1-May	6-12 months ago	Lack of access to diagnostic/genetic tests, Delay in, or inability to make a definitive diagnosis	TRUE	FALSE	FALSE	FALSE	FALSE	FALSE	FALSE	TRUE		No	No	No
1/15/2024 15:49		Female	41-45	Tanzania	2006	Tanzania	12	2012	Mbeya	Government based only	Subspecialty Paediatrics		5-10/ week	2-3%	Yes	1-May	Metabolic/ Genetic, Endocrine, Rheumatic, Musculoskeletal, Dermatological, Cardiac, Cancer	TRUE	FALSE	FALSE	FALSE	TRUE	FALSE	TRUE	FALSE	TRUE	TRUE	TRUE	FALSE	FALSE	FALSE	TRUE		Yes	1-May	6-12 months ago	Lack of access to diagnostic/genetic tests, Delay in, or inability to make a definitive diagnosis	TRUE	FALSE	FALSE	FALSE	FALSE	FALSE	FALSE	TRUE		Yes	No	No
1/10/2024 20:20		Male	46-50	Tanzania	2008	Tanzania	8	2016	Moshi	Combination of Government and Private Practice only	General Paediatrics		> 20/ week	2-3%	Yes	1-May	Metabolic/ Genetic, Musculoskeletal	TRUE	FALSE	FALSE	FALSE	FALSE	FALSE	TRUE	FALSE	FALSE	FALSE	FALSE	FALSE	FALSE	FALSE	FALSE		Yes	1-May	6-12 months ago	Lack of access to diagnostic/genetic tests, Lack of management guidelines	TRUE	FALSE	FALSE	TRUE	FALSE	FALSE	FALSE	FALSE		Maybe	Yes	No
1/9/2024 19:15		Female	30-35	Tanzania	2013	Uganda	2	2022	Dar es salaam	Combination of Government and Private Practice only	General Paediatrics		> 20/ week	2-3%	Yes	1-May	Endocrine, Neurological, Musculoskeletal, Respiratory, Cardiac, Cancer	FALSE	FALSE	TRUE	FALSE	FALSE	FALSE	TRUE	FALSE	TRUE	FALSE	TRUE	FALSE	FALSE	TRUE	TRUE		Yes	1-May	6-12 months ago	Lack of access to diagnostic/genetic tests, Delay in, or inability to make a definitive diagnosis, Lack of management guidelines, Lack of available treatments, Difficulties in accessing allied health services (e.g. physio, speech, OT, psychology etc.), Uncertainty about available peer support groups for the patient and his/her family	TRUE	TRUE	TRUE	TRUE	TRUE	FALSE	FALSE	TRUE		No	Yes	Yes
1/15/2024 13:48		Female	36-40	Tanzania	2008	Tanzania	5	2019	Dar es salaam	Private practice only	General Paediatrics		> 20/ week	2-3%	Yes	1-May	Musculoskeletal	FALSE	FALSE	FALSE	FALSE	FALSE	FALSE	TRUE	FALSE	FALSE	FALSE	FALSE	FALSE	FALSE	FALSE	FALSE		Yes	1-May	6-12 months ago	Lack of management guidelines, Uncertainty about where to refer to, Difficulties in accessing specialized clinics/services., Uncertainty about available peer support groups for the patient and his/her family	FALSE	FALSE	FALSE	TRUE	TRUE	TRUE	TRUE	FALSE		Yes	No	Yes
1/10/2024 15:36		Male	41-45	Tanzania	2007	Tanzania	12	2012	Mbeya	Private practice only	General Paediatrics		5-10/ week	2-3%	Yes	1-May	Gastrointestinal, Neurological	FALSE	FALSE	FALSE	FALSE	FALSE	TRUE	FALSE	FALSE	FALSE	FALSE	FALSE	FALSE	FALSE	TRUE	FALSE		Yes	1-May	6-12 months ago	Lack of management guidelines, Lack of available treatments, Uncertainty about where to refer to	FALSE	TRUE	FALSE	TRUE	FALSE	FALSE	TRUE	FALSE		Maybe	No	No
1/8/2024 10:09		Female	30-35	Tanzania	2000	Tanzania	10	2014	Dar es salaam	Combination of Government and Private Practice only	Subspecialty Paediatrics		> 20/ week	2-3%	Yes	1-May	Cancer	FALSE	FALSE	FALSE	FALSE	FALSE	FALSE	FALSE	FALSE	TRUE	FALSE	FALSE	FALSE	FALSE	FALSE	FALSE		Yes	1-May	6-12 months ago	Lack of access to diagnostic/genetic tests	TRUE	FALSE	FALSE	FALSE	FALSE	FALSE	FALSE	FALSE		Yes	Yes	No
1/18/2024 22:41		Male	41-45	Tanzania	2007	Tanzania	4	2020	Dar es salaam	Private practice only	General Paediatrics		> 20/ week	2-3%	Yes	1-May	Metabolic/ Genetic, Neurological, Connective tissue	TRUE	FALSE	FALSE	TRUE	FALSE	FALSE	FALSE	FALSE	FALSE	FALSE	FALSE	FALSE	FALSE	TRUE	FALSE		Yes	1-May	6-12 months ago	Lack of access to diagnostic/genetic tests, Lack of available treatments	TRUE	TRUE	FALSE	FALSE	FALSE	FALSE	FALSE	FALSE		Maybe	Yes	Yes
1/8/2024 12:36		Female	41-45	Tanzania	2010	Tanzania	5	2019	Ruvuma	Combination of Government and Private Practice only	General Paediatrics		5-10/ week	2-3%	Yes	1-May	Rheumatic, Musculoskeletal, Cancer	FALSE	FALSE	FALSE	FALSE	FALSE	FALSE	TRUE	FALSE	TRUE	TRUE	FALSE	FALSE	FALSE	FALSE	FALSE		Yes	1-May	6-12 months ago	Lack of access to diagnostic/genetic tests, Delay in, or inability to make a definitive diagnosis, Lack of management guidelines, Lack of available treatments, Difficulties in accessing specialized clinics/services., Difficulties in accessing allied health services (e.g. physio, speech, OT, psychology etc.), Uncertainty about available peer support groups for the patient and his/her family	TRUE	TRUE	TRUE	TRUE	TRUE	TRUE	FALSE	TRUE		No	No	No
1/12/2024 0:24		Female	30-35	China	2016	Tanzania	1	2023	Dar es salaam	Government based only	General Paediatrics		> 20/ week	6-8%	Yes	1-May	Metabolic/ Genetic, Gastrointestinal, Neurological, Dermatological	TRUE	FALSE	FALSE	FALSE	TRUE	TRUE	FALSE	FALSE	FALSE	FALSE	FALSE	FALSE	FALSE	TRUE	FALSE		Yes	1-May	6-12 months ago	Lack of access to diagnostic/genetic tests, Delay in, or inability to make a definitive diagnosis, Lack of management guidelines, Lack of available treatments, Uncertainty about where to refer to, Difficulties in accessing specialized clinics/services., Difficulties in accessing allied health services (e.g. physio, speech, OT, psychology etc.), Uncertainty about available peer support groups for …	TRUE	TRUE	TRUE	TRUE	TRUE	TRUE	TRUE	TRUE		Maybe	No	Maybe
1/15/2024 17:46		Female	30-35	Uganda	2013	Botswana	2	2022	Dar es salaam	Private practice only	General Paediatrics		5-10/ week	3-5%	Maybe	5-Oct	Neurological, Musculoskeletal	FALSE	FALSE	FALSE	FALSE	FALSE	FALSE	TRUE	FALSE	FALSE	FALSE	FALSE	FALSE	FALSE	TRUE	FALSE		Yes	1-May	6-12 months ago	Lack of access to diagnostic/genetic tests, Lack of management guidelines, Lack of available treatments, Uncertainty about where to refer to, Difficulties in accessing allied health services (e.g. physio, speech, OT, psychology etc.), Uncertainty about available peer support groups for the patient and his/her family	TRUE	TRUE	TRUE	TRUE	TRUE	FALSE	TRUE	FALSE		No	No	No
1/15/2024 19:31		Female	41-45	Tanzania	2006	Tanzania	7	2017	Tabora	Government based only	General Paediatrics		> 20/ week	< 1%	Yes	5-Oct	Metabolic/ Genetic, Endocrine, Musculoskeletal	TRUE	FALSE	FALSE	FALSE	FALSE	FALSE	TRUE	FALSE	FALSE	FALSE	FALSE	FALSE	FALSE	FALSE	TRUE		Yes	1-May	6-12 months ago	Lack of access to diagnostic/genetic tests, Delay in, or inability to make a definitive diagnosis, Lack of management guidelines, Lack of available treatments, Uncertainty about available peer support groups for the patient and his/her family	TRUE	TRUE	FALSE	TRUE	TRUE	FALSE	FALSE	TRUE		Yes	Maybe	No
1/18/2024 14:22		Female	30-35	Tanzania	2017	Tanzania	2	2022	Dar es salaam	Combination of Government and Private Practice only	General Paediatrics		1-5/ week	< 1%	Yes	5-Oct	Metabolic/ Genetic, Immunological, Cancer	TRUE	FALSE	FALSE	FALSE	FALSE	FALSE	FALSE	FALSE	TRUE	FALSE	FALSE	TRUE	FALSE	FALSE	FALSE		Yes	1-May	6-12 months ago	Lack of access to diagnostic/genetic tests, Delay in, or inability to make a definitive diagnosis, Lack of management guidelines, Lack of available treatments	TRUE	TRUE	FALSE	TRUE	FALSE	FALSE	FALSE	TRUE		No	Maybe	No
1/15/2024 23:21		Female	36-40	Tanzania	2010	2018	6	2018	Moshi	Combination of Government and Private Practice only	General Paediatrics		< 1/ week	2-3%	Yes	5-Oct	Metabolic/ Genetic, Neurological, Musculoskeletal, Dermatological	TRUE	FALSE	FALSE	FALSE	TRUE	FALSE	TRUE	FALSE	FALSE	FALSE	FALSE	FALSE	FALSE	TRUE	FALSE		Yes	1-May	6-12 months ago	Lack of access to diagnostic/genetic tests, Lack of available treatments,	TRUE	TRUE	FALSE	FALSE	FALSE	FALSE	FALSE	FALSE		Maybe	No	No
2/1/2024 20:24		Female	36-40	Tanzania	2010	Tanzania	7	2017	Dar Es Salaam	Government based only	General Paediatrics		5-10/ week	2-3%	Yes	5-Oct	Metabolic/ Genetic, Connective tissue, Dermatological	TRUE	FALSE	FALSE	TRUE	TRUE	FALSE	FALSE	FALSE	FALSE	FALSE	FALSE	FALSE	FALSE	FALSE	FALSE		Yes	1-May	6-12 months ago	Lack of access to diagnostic/genetic tests, Delay in, or inability to make a definitive diagnosis, Lack of available treatments, Difficulties in accessing allied health services (e.g. physio, speech, OT, psychology etc.), Uncertainty about available peer support groups for the patient and his/her family	TRUE	TRUE	TRUE	FALSE	TRUE	FALSE	FALSE	TRUE		Maybe	No	No
1/12/2024 21:21		Male	41-45	Tanzania	2005	Tanzania	14	2010	Dar es salaam	Private practice only	Subspecialty Paediatrics		> 20/ week	2-3%	Yes	5-Oct	Metabolic/ Genetic, Endocrine	TRUE	FALSE	FALSE	FALSE	FALSE	FALSE	FALSE	FALSE	FALSE	FALSE	FALSE	FALSE	FALSE	FALSE	TRUE		Yes	1-May	6-12 months ago	Lack of access to diagnostic/genetic tests, Lack of available treatments, Difficulties in accessing allied health services (e.g. physio, speech, OT, psychology etc.)	TRUE	TRUE	TRUE	FALSE	FALSE	FALSE	FALSE	FALSE		No	Yes	Yes
1/9/2024 19:13		Female	30-35	Tanzania	2015	China	2	2022	Dar es salaam	Private practice only	General Paediatrics		> 20/ week	3-5%	Yes	5-Oct	Gastrointestinal, Endocrine, Neurological	FALSE	FALSE	FALSE	FALSE	FALSE	TRUE	FALSE	FALSE	FALSE	FALSE	FALSE	FALSE	FALSE	TRUE	TRUE		Yes	1-May	6-12 months ago	Lack of access to diagnostic/genetic tests, Delay in, or inability to make a definitive diagnosis, Lack of management guidelines, Uncertainty about available peer support groups for the patient and his/her family	TRUE	FALSE	FALSE	TRUE	TRUE	FALSE	FALSE	TRUE		Maybe	No	No
1/10/2024 17:58		Female	36-40	Tanzania	2008	Tanzania	8	2016	Mbeya	Combination of Government and Private Practice only	General Paediatrics		5-10/ week	6-8%	Yes	5-Oct	Metabolic/ Genetic, Gastrointestinal, Endocrine, Neurological, Connective tissue, Respiratory, Immunological, Cardiac	TRUE	FALSE	TRUE	TRUE	FALSE	TRUE	FALSE	FALSE	FALSE	FALSE	TRUE	TRUE	FALSE	TRUE	TRUE		Yes	1-May	6-12 months ago	Lack of access to diagnostic/genetic tests, Delay in, or inability to make a definitive diagnosis, Lack of available treatments, Difficulties in accessing specialized clinics/services., Uncertainty about available peer support groups for the patient and his/her family	TRUE	TRUE	FALSE	FALSE	TRUE	TRUE	FALSE	TRUE		Yes	No	No
1/11/2024 7:57		Female	61-64	Cuba	1988	Japan	24	2000	Dar es Salaam	Combination of Government and Private Practice only	Subspecialty Paediatrics		5-10/ week	6-8%	Yes	5-Oct	Connective tissue, Musculoskeletal, Immunological, Cancer	FALSE	FALSE	FALSE	TRUE	FALSE	FALSE	TRUE	FALSE	TRUE	FALSE	FALSE	TRUE	FALSE	FALSE	FALSE		Yes	1-May	6-12 months ago	Lack of access to diagnostic/genetic tests, Delay in, or inability to make a definitive diagnosis, Lack of management guidelines, Lack of available treatments, Uncertainty about where to refer to, Difficulties in accessing specialized clinics/services., Difficulties in accessing allied health services (e.g. physio, speech, OT, psychology etc.), Uncertainty about available peer support groups for …	TRUE	TRUE	TRUE	TRUE	TRUE	TRUE	TRUE	TRUE		Yes	No	Yes
1/11/2024 8:55		Female	51-55	Russia	2002	Russia	12	2012	Dar es salaam	Government based only	Subspecialty Paediatrics		> 20/ week	9-10%	Yes	5-Oct	Metabolic/ Genetic, Gastrointestinal, Endocrine, Connective tissue, Musculoskeletal, Immunological, Dermatological, Cancer	TRUE	FALSE	FALSE	TRUE	TRUE	TRUE	TRUE	FALSE	TRUE	FALSE	FALSE	TRUE	FALSE	FALSE	TRUE		Yes	1-May	6-12 months ago	Lack of access to diagnostic/genetic tests, Delay in, or inability to make a definitive diagnosis, Lack of available treatments, Difficulties in accessing specialized clinics/services., Uncertainty about available peer support groups for the patient and his/her family	TRUE	TRUE	FALSE	FALSE	TRUE	TRUE	FALSE	TRUE		Maybe	Yes	No
1/16/2024 9:28		Female	36-40	Tanzania	2009	Tanzania	6	2018	Sumbawanga	Government based only	General Paediatrics		> 20/ week	< 1%	Yes	1-May	Metabolic/ Genetic	TRUE	FALSE	FALSE	FALSE	FALSE	FALSE	FALSE	FALSE	FALSE	FALSE	FALSE	FALSE	FALSE	FALSE	FALSE		Yes	5-Oct	6-12 months ago	Lack of access to diagnostic/genetic tests	TRUE	FALSE	FALSE	FALSE	FALSE	FALSE	FALSE	FALSE		Yes	Yes	Yes
1/15/2024 5:36		Female	36-40	Tanzania	2014	China	3	2021	Dar es Salaam	Private practice only	General Paediatrics		> 20/ week	< 1%	Yes	1-May	Metabolic/ Genetic, Neurological, Dermatological	TRUE	FALSE	FALSE	FALSE	TRUE	FALSE	FALSE	FALSE	FALSE	FALSE	FALSE	FALSE	FALSE	TRUE	FALSE		Yes	5-Oct	6-12 months ago	Delay in, or inability to make a definitive diagnosis, Difficulties in accessing specialized clinics/services., Difficulties in accessing allied health services (e.g. physio, speech, OT, psychology etc.)	FALSE	FALSE	TRUE	FALSE	FALSE	TRUE	FALSE	TRUE		Maybe	Yes	Yes
1/15/2024 8:02		Female	30-35	Tanzania	2017	Tanzania	3	2021	Dar es Salaam	Government based only	General Paediatrics		> 20/ week	2-3%	Yes	1-May	Gastrointestinal, Cardiac	FALSE	FALSE	FALSE	FALSE	FALSE	TRUE	FALSE	FALSE	FALSE	FALSE	TRUE	FALSE	FALSE	FALSE	FALSE		Yes	5-Oct	6-12 months ago	Lack of access to diagnostic/genetic tests, Delay in, or inability to make a definitive diagnosis, Lack of management guidelines, Lack of available treatments, Difficulties in accessing allied health services (e.g. physio, speech, OT, psychology etc.), Uncertainty about available peer support groups for the patient and his/her family	TRUE	TRUE	TRUE	TRUE	TRUE	FALSE	FALSE	TRUE		No	No	No
1/11/2024 16:36		Male	36-40	Tanzania	2014	Tanzania	3	2021	Dar Es Salaam	Private practice only	General Paediatrics		> 20/ week	6-8%	Yes	1-May	Metabolic/ Genetic, Renal, Gastrointestinal, Endocrine, Neurological, Respiratory, Infectious, Cardiac	TRUE	TRUE	TRUE	FALSE	FALSE	TRUE	FALSE	FALSE	FALSE	FALSE	TRUE	FALSE	TRUE	TRUE	TRUE		Yes	5-Oct	6-12 months ago	Lack of access to diagnostic/genetic tests, Delay in, or inability to make a definitive diagnosis, Difficulties in accessing specialized clinics/services.	TRUE	FALSE	FALSE	FALSE	FALSE	TRUE	FALSE	TRUE		No	Yes	Yes
1/8/2024 9:19		Female	41-45	Tanzania	2007	2014	10	2014	Dar es salaam	Combination of Government and Private Practice only	General Paediatrics		> 20/ week	6-8%	Yes	1-May	Metabolic/ Genetic, Respiratory, Hematological	TRUE	FALSE	TRUE	FALSE	FALSE	FALSE	FALSE	TRUE	FALSE	FALSE	FALSE	FALSE	FALSE	FALSE	FALSE		Yes	5-Oct	6-12 months ago	Lack of access to diagnostic/genetic tests, Delay in, or inability to make a definitive diagnosis	TRUE	FALSE	FALSE	FALSE	FALSE	FALSE	FALSE	TRUE		No	No	No
1/26/2024 18:04		Male	36-40	Tanzania	2007	Uganda	11	2013	Kibaha	Combination of Government and Private Practice only	General Paediatrics		10-20/ week	9-10%	Yes	1-May	Metabolic/ Genetic, Cancer	TRUE	FALSE	FALSE	FALSE	FALSE	FALSE	FALSE	FALSE	TRUE	FALSE	FALSE	FALSE	FALSE	FALSE	FALSE		Yes	5-Oct	6-12 months ago	Lack of access to diagnostic/genetic tests, Lack of available treatments, Difficulties in accessing specialized clinics/services.	TRUE	TRUE	FALSE	FALSE	FALSE	TRUE	FALSE	FALSE		Maybe	Yes	Yes
1/8/2024 16:28		Female	36-40	Tanzania	2011	Tanzania	5	2019	Tanzania	Combination of Government and Private Practice only	General Paediatrics		> 20/ week	>10%	Maybe	5-Oct	Metabolic/ Genetic, Renal, Dermatological	TRUE	FALSE	FALSE	FALSE	TRUE	FALSE	FALSE	FALSE	FALSE	FALSE	FALSE	FALSE	TRUE	FALSE	FALSE		Yes	5-Oct	6-12 months ago	Lack of access to diagnostic/genetic tests, Delay in, or inability to make a definitive diagnosis	TRUE	FALSE	FALSE	FALSE	FALSE	FALSE	FALSE	TRUE		Maybe	Maybe	No
1/7/2024 20:44		Female	36-40	Tanzania	2012	Tanzania	5	2019	Mtwara	Private practice only	General Paediatrics		10-20/ week	3-5%	Yes	20-Oct	Metabolic/ Genetic, Renal, Endocrine, Connective tissue, Musculoskeletal, Dermatological, Cardiac	TRUE	FALSE	FALSE	TRUE	TRUE	FALSE	TRUE	FALSE	FALSE	FALSE	TRUE	FALSE	TRUE	FALSE	TRUE		Yes	5-Oct	6-12 months ago	Lack of access to diagnostic/genetic tests, Delay in, or inability to make a definitive diagnosis, Lack of management guidelines, Uncertainty about available peer support groups for the patient and his/her family	TRUE	FALSE	FALSE	TRUE	TRUE	FALSE	FALSE	TRUE		No	Maybe	No
1/12/2024 18:29		Female	41-45	Tanzania	2005	Tanzania	14	2010	Dar es Salaam	Private practice only	General Paediatrics		5-10/ week	3-5%	Yes	1-May	Metabolic/ Genetic, Neurological	TRUE	FALSE	FALSE	FALSE	FALSE	FALSE	FALSE	FALSE	FALSE	FALSE	FALSE	FALSE	FALSE	TRUE	FALSE		Yes	20-Oct	6-12 months ago	Lack of access to diagnostic/genetic tests, Lack of available treatments, Difficulties in accessing specialized clinics/services., Difficulties in accessing allied health services (e.g. physio, speech, OT, psychology etc.), Uncertainty about available peer support groups for the patient and his/her family	TRUE	TRUE	TRUE	FALSE	TRUE	TRUE	FALSE	FALSE		No	No	No
1/14/2024 22:21		Male	61-64	India	1989	Tanzania	29	1995	Dar es salaam	Private practice only	General Paediatrics		> 20/ week	3-5%	Yes	20-Oct	Gastrointestinal, Infectious, Dermatological	FALSE	TRUE	FALSE	FALSE	TRUE	TRUE	FALSE	FALSE	FALSE	FALSE	FALSE	FALSE	FALSE	FALSE	FALSE		Yes	20-Oct	6-12 months ago	Lack of access to diagnostic/genetic tests, Difficulties in accessing allied health services (e.g. physio, speech, OT, psychology etc.)	TRUE	FALSE	TRUE	FALSE	FALSE	FALSE	FALSE	FALSE		Yes	Maybe	Yes
1/15/2024 0:55		Female	41-45	Tanzania	2006	2012	12	2012	Mwanza	Combination of Government and Private Practice only	General Paediatrics		> 20/ week	2-3%	Yes	> 20	Metabolic/ Genetic, Endocrine, Neurological, Connective tissue, Musculoskeletal, Infectious, Dermatological	TRUE	TRUE	FALSE	TRUE	TRUE	FALSE	TRUE	FALSE	FALSE	FALSE	FALSE	FALSE	FALSE	TRUE	TRUE		Yes	20-Oct	6-12 months ago	Lack of access to diagnostic/genetic tests, Delay in, or inability to make a definitive diagnosis, Lack of available treatments, Difficulties in accessing specialized clinics/services., Difficulties in accessing allied health services (e.g. physio, speech, OT, psychology etc.), Uncertainty about available peer support groups for the patient and his/her family	TRUE	TRUE	TRUE	FALSE	TRUE	TRUE	FALSE	TRUE		Maybe	Maybe	No
1/21/2024 8:26		Male	46-50	Tanzania	2004	Tanzania	12	2012	Mwanza	Combination of Government and Private Practice only	General Paediatrics		> 20/ week	3-5%	Yes	> 20	Metabolic/ Genetic, Gastrointestinal, Neurological, Infectious, Dermatological	TRUE	TRUE	FALSE	FALSE	TRUE	TRUE	FALSE	FALSE	FALSE	FALSE	FALSE	FALSE	FALSE	TRUE	FALSE		Yes	20-Oct	6-12 months ago	Lack of access to diagnostic/genetic tests, Lack of available treatments	TRUE	TRUE	FALSE	FALSE	FALSE	FALSE	FALSE	FALSE		Yes	Yes	Yes
1/12/2024 17:40		Female	30-35	Tanzania	2013	Kenya	4	2020	Dar es Salaam	Combination of Government and Private Practice only	Subspecialty Paediatrics		1-5/ week	2-3%	Yes	20-Oct	Metabolic/ Genetic, Neurological, Musculoskeletal, Respiratory, Cardiac	TRUE	FALSE	TRUE	FALSE	FALSE	FALSE	TRUE	FALSE	FALSE	FALSE	TRUE	FALSE	FALSE	TRUE	FALSE		Yes	>20	6-12 months ago	Lack of access to diagnostic/genetic tests, Delay in, or inability to make a definitive diagnosis, Lack of management guidelines, Difficulties in accessing specialized clinics/services., Difficulties in accessing allied health services (e.g. physio, speech, OT, psychology etc.)	TRUE	FALSE	TRUE	TRUE	FALSE	TRUE	FALSE	TRUE		No	No	Maybe
1/26/2024 18:43		Female	> 65	Tanzania	1983	Tanzania	33	1991	Morogoro	Combination of Government and Private Practice only	Subspecialty Paediatrics		> 20/ week	9-10%	Yes	20-Oct	Metabolic/ Genetic, Neurological, Musculoskeletal, Dermatological, Cardiac	TRUE	FALSE	FALSE	FALSE	TRUE	FALSE	TRUE	FALSE	FALSE	FALSE	TRUE	FALSE	FALSE	TRUE	FALSE		Yes	>20	6-12 months ago	Lack of access to diagnostic/genetic tests, Delay in, or inability to make a definitive diagnosis, Lack of management guidelines, Difficulties in accessing specialized clinics/services., Difficulties in accessing allied health services (e.g. physio, speech, OT, psychology etc.), Uncertainty about available peer support groups for the patient and his/her family	TRUE	FALSE	TRUE	TRUE	TRUE	TRUE	FALSE	TRUE		Maybe	Maybe	No
[truncated: 28 more columns]
